# Supplementary material for: Severity modeling of propionic acidemia using clinical and laboratory biomarkers
Source: Genet Med. 2021 May 18;23(8):1534–42. doi: 10.1038/s41436-021-01173-2 (PMC8354856; doi:10.1038/s41436-021-01173-2)
Supplement: Supplementary file 1 — Supplemental Table 5 [file 41436_2021_1173_MOESM1_ESM.xlsx]

## Sheet: Walter et al 1989
Combination #	Simulation #	Sum of Comb	Mean Accuracy	Mean Acc Pvalue	Median Acc	SD Acc	Min Acc	Max Acc	Mean Kappa	Median Kappa	SD Kappa	Min Kappa	Max Kappa	Mean Sens	Median Sens	SD Sens	Min Sens	Max Sens	Mean Spec	Median Spec	SD Spec	Min Spec	Max Spec
12	1000	3	0.775909	0.160912	0.818182	0.114356	0.272727	1	0.544545	0.62069	0.233709	-0.419355	1	0.824167	0.833333	0.144215	0.166667	1	0.718	0.8	0.193787	0.2	1	ht_z_score	g_tube_present	hospitalization_number_last_2_years_pa_related
18	1000	2	0.771455	0.15453	0.818182	0.0955588	0.454545	1	0.524268	0.62069	0.202539	-0.178571	1	0.926	1	0.102367	0.5	1	0.586	0.6	0.192044	0	1	fsiq	hospitalization_number_last_2_years_pa_related
16	1000	4	0.768818	0.167918	0.818182	0.110657	0.272727	1	0.535227	0.62069	0.22411	-0.466667	1	0.7675	0.833333	0.165828	0.166667	1	0.7704	0.8	0.201307	0	1	ht_z_score	total_protein_intake_percent_rda	g_tube_present	hospitalization_number_last_2_years_pa_related
28	1000	4	0.768091	0.170623	0.818182	0.111225	0.454545	1	0.528479	0.62069	0.227821	-0.178571	1	0.8165	0.833333	0.152537	0.166667	1	0.71	0.8	0.207516	0	1	fsiq	ht_z_score	g_tube_present	hospitalization_number_last_2_years_pa_related
4	1000	2	0.761545	0.177677	0.727273	0.107959	0.363636	1	0.51816	0.459016	0.217972	-0.262295	1	0.790333	0.833333	0.142025	0.333333	1	0.727	0.8	0.166188	0.2	1	g_tube_present	hospitalization_number_last_2_years_pa_related
15	1000	3	0.761	0.181525	0.818182	0.112921	0.363636	1	0.518826	0.62069	0.225218	-0.262295	1	0.780167	0.833333	0.176727	0	1	0.738	0.8	0.174661	0.2	1	ht_z_score	total_protein_intake_percent_rda	g_tube_present
14	1000	3	0.756909	0.184617	0.727273	0.11146	0.363636	1	0.514359	0.476191	0.223272	-0.350877	1	0.73	0.666667	0.181719	0	1	0.7892	0.8	0.202397	0	1	ht_z_score	total_protein_intake_percent_rda	hospitalization_number_last_2_years_pa_related
7	1000	2	0.755364	0.186204	0.727273	0.109657	0.272727	1	0.505686	0.459016	0.221558	-0.517241	1	0.785	0.833333	0.145168	0.333333	1	0.7198	0.8	0.167679	0	1	total_protein_intake_percent_rda	g_tube_present
20	1000	3	0.753091	0.190581	0.727273	0.108741	0.454545	1	0.49864	0.459016	0.221957	-0.137931	1	0.800833	0.833333	0.147739	0.333333	1	0.6958	0.8	0.191047	0	1	fsiq	g_tube_present	hospitalization_number_last_2_years_pa_related
10	1000	2	0.752818	0.18861	0.727273	0.105132	0.454545	1	0.496943	0.459016	0.21568	-0.137931	1	0.809	0.833333	0.157018	0	1	0.6854	0.6	0.207243	0.2	1	ht_z_score	hospitalization_number_last_2_years_pa_related
11	1000	2	0.751	0.194009	0.727273	0.108647	0.454545	1	0.494187	0.459016	0.22202	-0.137931	1	0.8	0.833333	0.148585	0.333333	1	0.6922	0.8	0.195083	0	1	ht_z_score	g_tube_present
22	1000	3	0.747818	0.195413	0.727273	0.105009	0.363636	1	0.481816	0.440678	0.216878	-0.350877	1	0.852333	0.833333	0.155266	0.166667	1	0.6224	0.6	0.204206	0	1	fsiq	total_protein_intake_percent_rda	hospitalization_number_last_2_years_pa_related
8	1000	3	0.747	0.201487	0.727273	0.112428	0.363636	1	0.488468	0.459016	0.22677	-0.262295	1	0.7805	0.833333	0.154863	0.166667	1	0.7068	0.8	0.177271	0	1	total_protein_intake_percent_rda	g_tube_present	hospitalization_number_last_2_years_pa_related
27	1000	3	0.745182	0.200637	0.727273	0.106932	0.363636	1	0.481345	0.459016	0.218065	-0.305085	1	0.807333	0.833333	0.160952	0.166667	1	0.6706	0.6	0.197115	0	1	fsiq	ht_z_score	g_tube_present
21	1000	2	0.744818	0.206567	0.727273	0.112275	0.454545	1	0.476165	0.440678	0.232099	-0.137931	1	0.843667	0.833333	0.147473	0.333333	1	0.6262	0.6	0.201877	0	1	fsiq	total_protein_intake_percent_rda
24	1000	4	0.738364	0.210855	0.727273	0.105488	0.363636	1	0.466605	0.440678	0.216624	-0.305085	1	0.806333	0.833333	0.145919	0.333333	1	0.6568	0.6	0.192278	0	1	fsiq	total_protein_intake_percent_rda	g_tube_present	hospitalization_number_last_2_years_pa_related
31	1000	4	0.736636	0.216677	0.727273	0.113616	0.363636	1	0.462834	0.440678	0.230469	-0.262295	1	0.810833	0.833333	0.177162	0	1	0.6476	0.6	0.209614	0	1	fsiq	ht_z_score	total_protein_intake_percent_rda	g_tube_present
19	1000	2	0.735545	0.208815	0.727273	0.0966312	0.454545	1	0.461661	0.440678	0.198139	-0.137931	1	0.7965	0.833333	0.144039	0.333333	1	0.6624	0.6	0.190322	0.2	1	fsiq	g_tube_present
25	1000	2	0.725273	0.236837	0.727273	0.114021	0.272727	1	0.433229	0.440678	0.234919	-0.517241	1	0.854667	0.833333	0.160775	0.166667	1	0.57	0.6	0.20065	0	1	fsiq	ht_z_score
32	1000	5	0.724636	0.232599	0.727273	0.106154	0.454545	1	0.439848	0.440678	0.216338	-0.178571	1	0.786667	0.833333	0.17374	0.166667	1	0.6502	0.6	0.206015	0	1	fsiq	ht_z_score	total_protein_intake_percent_rda	g_tube_present	hospitalization_number_last_2_years_pa_related
30	1000	4	0.721818	0.24482	0.727273	0.113544	0.454545	1	0.435049	0.449847	0.236284	-0.178571	1	0.758167	0.833333	0.183546	0.166667	1	0.6782	0.8	0.264868	0	1	fsiq	ht_z_score	total_protein_intake_percent_rda	hospitalization_number_last_2_years_pa_related
26	1000	3	0.721545	0.246368	0.727273	0.11523	0.454545	1	0.428412	0.440678	0.238404	-0.178571	1	0.820167	0.833333	0.163446	0.166667	1	0.6032	0.6	0.224053	0	1	fsiq	ht_z_score	hospitalization_number_last_2_years_pa_related
23	1000	3	0.719273	0.240128	0.727273	0.103235	0.363636	1	0.428869	0.440678	0.210553	-0.222222	1	0.782	0.833333	0.153477	0.166667	1	0.644	0.6	0.188307	0	1	fsiq	total_protein_intake_percent_rda	g_tube_present
29	1000	3	0.680273	0.318275	0.727273	0.117459	0.272727	1	0.347674	0.421053	0.237204	-0.466667	1	0.765667	0.833333	0.210208	0	1	0.5778	0.6	0.225916	0	1	fsiq	ht_z_score	total_protein_intake_percent_rda
13	1000	2	0.670454	0.337586	0.636364	0.115565	0.272727	1	0.344368	0.3125	0.231459	-0.419355	1	0.6255	0.666667	0.199682	0	1	0.7244	0.8	0.233107	0	1	ht_z_score	total_protein_intake_percent_rda
6	1000	2	0.597727	0.482465	0.636364	0.114486	0.0909091	0.909091	0.15413	0.214286	0.241133	-0.774193	0.813559	0.828667	0.833333	0.172424	0	1	0.3206	0.4	0.220418	0	1	total_protein_intake_percent_rda	hospitalization_number_last_2_years_pa_related

## Sheet: Clinical Variables only
Combination #	Simulation #	Sum of Comb	Mean Accuracy	Mean Acc Pvalue	Median Acc	SD Acc	Min Acc	Max Acc	Mean Kappa	Median Kappa	SD Kappa	Min Kappa	Max Kappa	Mean Sens	Median Sens	SD Sens	Min Sens	Max Sens	Mean Spec	Median Spec	SD Spec	Min Spec	Max Spec
2953	1000	5	0.931	0.0241186	0.909091	0.0796525	0.545454	1	0.860462	0.819672	0.16243	0	1	0.938167	1	0.0959877	0.5	1	0.9224	1	0.129904	0	1	fsiq	alt_u_l	wbc_k_ul	rbc_m_ul	cysc_egfr
905	1000	4	0.924	0.0228057	0.909091	0.0755035	0.636364	1	0.84813	0.819672	0.149394	0.290323	1	0.9135	1	0.121812	0.333333	1	0.9366	1	0.0939642	0.6	1	alt_u_l	wbc_k_ul	rbc_m_ul	cysc_egfr
2969	1000	6	0.92	0.0297073	0.909091	0.0847197	0.545454	1	0.838613	0.819672	0.171214	0.0677966	1	0.926	1	0.109709	0.333333	1	0.9128	1	0.1312	0.2	1	fsiq	alt_u_l	wbc_k_ul	rbc_m_ul	lvef_percent	cysc_egfr
3009	1000	5	0.917546	0.0289132	0.909091	0.0821794	0.636364	1	0.833828	0.819672	0.167482	0.214286	1	0.912	1	0.107708	0.5	1	0.9242	1	0.139118	0.2	1	fsiq	alt_u_l	wbc_k_ul	rbc_m_ul	platelets_k_ul
3017	1000	6	0.916909	0.0306293	0.909091	0.084671	0.545454	1	0.832278	0.819672	0.170855	0.0677966	1	0.927167	1	0.110613	0.333333	1	0.9046	1	0.130522	0.2	1	fsiq	alt_u_l	wbc_k_ul	rbc_m_ul	platelets_k_ul	cysc_egfr
2689	1000	3	0.915727	0.0272153	0.909091	0.0792752	0.454545	1	0.829178	0.819672	0.161002	-0.178571	1	0.937	1	0.100758	0.5	1	0.8902	1	0.136244	0	1	fsiq	alt_u_l	rbc_m_ul
3993	1000	7	0.915091	0.0298039	0.909091	0.0815373	0.454545	1	0.828827	0.819672	0.16358	-0.03125	1	0.923	1	0.113654	0.166667	1	0.9056	1	0.127377	0.4	1	fsiq	optic_nerve_abnormality	alt_u_l	wbc_k_ul	rbc_m_ul	lvef_percent	cysc_egfr
3977	1000	6	0.914454	0.0313103	0.909091	0.0849108	0.454545	1	0.827162	0.819672	0.170749	-0.1	1	0.929833	1	0.112573	0.166667	1	0.896	1	0.132369	0.2	1	fsiq	optic_nerve_abnormality	alt_u_l	wbc_k_ul	rbc_m_ul	cysc_egfr
969	1000	5	0.911727	0.0316807	0.909091	0.0836663	0.545454	1	0.823217	0.819672	0.165664	0.0983607	1	0.909	1	0.128287	0.333333	1	0.915	1	0.105575	0.6	1	alt_u_l	wbc_k_ul	rbc_m_ul	platelets_k_ul	cysc_egfr
921	1000	5	0.910818	0.0308302	0.909091	0.0827956	0.545454	1	0.821449	0.819672	0.164559	0.0983607	1	0.903	1	0.127351	0.166667	1	0.9202	1	0.110654	0.2	1	alt_u_l	wbc_k_ul	rbc_m_ul	lvef_percent	cysc_egfr
2955	1000	6	0.909818	0.034063	0.909091	0.087427	0.545454	1	0.817905	0.819672	0.17645	0.0677966	1	0.922	1	0.112723	0.333333	1	0.8952	1	0.133847	0.2	1	fsiq	alt_u_l	wbc_k_ul	rbc_m_ul	cysc_egfr	total_protein_intake_percent_rda
3033	1000	7	0.909727	0.0363259	0.909091	0.0898082	0.454545	1	0.817736	0.819672	0.182139	-0.1	1	0.917333	1	0.114802	0.333333	1	0.9006	1	0.142618	0	1	fsiq	alt_u_l	wbc_k_ul	rbc_m_ul	platelets_k_ul	lvef_percent	cysc_egfr
985	1000	6	0.909364	0.0340576	0.909091	0.0861427	0.545454	1	0.818393	0.819672	0.171148	0.0677966	1	0.905833	1	0.127841	0.333333	1	0.9136	1	0.110938	0.4	1	alt_u_l	wbc_k_ul	rbc_m_ul	platelets_k_ul	lvef_percent	cysc_egfr
4033	1000	6	0.908546	0.0321513	0.909091	0.0833595	0.454545	1	0.816409	0.819672	0.166768	-0.03125	1	0.901167	1	0.118069	0.166667	1	0.9174	1	0.123095	0.4	1	fsiq	optic_nerve_abnormality	alt_u_l	wbc_k_ul	rbc_m_ul	platelets_k_ul
3025	1000	6	0.908364	0.0399361	0.909091	0.0959963	0.454545	1	0.814987	0.819672	0.1952	-0.03125	1	0.909	1	0.118836	0.166667	1	0.9076	1	0.157375	0	1	fsiq	alt_u_l	wbc_k_ul	rbc_m_ul	platelets_k_ul	lvef_percent
2945	1000	4	0.908	0.0326771	0.909091	0.0830558	0.545454	1	0.814447	0.819672	0.16944	0	1	0.906333	1	0.110125	0.5	1	0.91	1	0.144225	0	1	fsiq	alt_u_l	wbc_k_ul	rbc_m_ul
2985	1000	6	0.907546	0.0367481	0.909091	0.0904397	0.545454	1	0.813558	0.813559	0.181929	0.0677966	1	0.918667	1	0.12069	0.333333	1	0.8942	1	0.133807	0.4	1	fsiq	alt_u_l	wbc_k_ul	rbc_m_ul	sn_hearing_loss	cysc_egfr
3301	1000	6	0.907364	0.0329022	0.818182	0.0922478	0.636364	1	0.819029	0.645161	0.180383	0.266667	1	0.832667	0.833333	0.16608	0.666667	1	0.997	1	0.0301979	0.6	1	fsiq	optic_nerve_abnormality	rbc_m_ul	platelets_k_ul	sn_hearing_loss	ht_z_score
4041	1000	7	0.905818	0.0368946	0.909091	0.08952	0.363636	1	0.809355	0.819672	0.181516	-0.222222	1	0.9235	1	0.112889	0.166667	1	0.8846	1	0.146233	0.2	1	fsiq	optic_nerve_abnormality	alt_u_l	wbc_k_ul	rbc_m_ul	platelets_k_ul	cysc_egfr
906	1000	5	0.904909	0.0381611	0.909091	0.0917643	0.363636	1	0.810313	0.819672	0.181307	-0.262295	1	0.891833	1	0.146113	0.333333	1	0.9206	1	0.111301	0.2	1	alt_u_l	wbc_k_ul	rbc_m_ul	cysc_egfr	incomplete_protein_percent_rda
2729	1000	5	0.904727	0.0196955	0.909091	0.0406452	0.454545	1	0.810344	0.819672	0.0829763	-0.1	1	0.842333	0.833333	0.0565684	0.333333	1	0.9796	1	0.0814277	0.2	1	fsiq	alt_u_l	rbc_m_ul	sn_hearing_loss	cysc_egfr
2697	1000	4	0.904546	0.0364303	0.909091	0.0878783	0.454545	1	0.807811	0.813559	0.175254	-0.1	1	0.9165	1	0.126334	0.333333	1	0.8902	1	0.124898	0.4	1	fsiq	alt_u_l	rbc_m_ul	cysc_egfr
2954	1000	6	0.903727	0.0428791	0.909091	0.0985303	0.545454	1	0.805902	0.819672	0.199118	0.0677966	1	0.905167	1	0.123129	0.333333	1	0.902	1	0.151324	0.4	1	fsiq	alt_u_l	wbc_k_ul	rbc_m_ul	cysc_egfr	incomplete_protein_percent_rda
2961	1000	5	0.903636	0.0363	0.909091	0.0869747	0.545454	1	0.805906	0.819672	0.175554	0.126984	1	0.905333	1	0.120635	0.333333	1	0.9016	1	0.140061	0.4	1	fsiq	alt_u_l	wbc_k_ul	rbc_m_ul	lvef_percent
2946	1000	5	0.903273	0.0367685	0.909091	0.0878973	0.636364	1	0.804347	0.819672	0.179675	0.214286	1	0.908167	1	0.112528	0.5	1	0.8974	1	0.160558	0.2	1	fsiq	alt_u_l	wbc_k_ul	rbc_m_ul	incomplete_protein_percent_rda
2947	1000	5	0.902091	0.034451	0.909091	0.0831163	0.454545	1	0.802628	0.819672	0.168403	-0.137931	1	0.904333	1	0.113895	0.333333	1	0.8994	1	0.139209	0	1	fsiq	alt_u_l	wbc_k_ul	rbc_m_ul	total_protein_intake_percent_rda
2471	1000	6	0.901636	0.0425791	0.909091	0.0954493	0.545454	1	0.800102	0.819672	0.195831	0	1	0.921	1	0.107722	0.333333	1	0.8784	1	0.170536	0	1	fsiq	wbc_k_ul	rbc_m_ul	sn_hearing_loss	ht_z_score	total_protein_intake_percent_rda
3495	1000	7	0.901273	0.0478682	0.909091	0.103088	0.454545	1	0.799156	0.819672	0.21179	-0.137931	1	0.9185	1	0.111595	0.333333	1	0.8806	1	0.184113	0.2	1	fsiq	optic_nerve_abnormality	wbc_k_ul	rbc_m_ul	sn_hearing_loss	ht_z_score	total_protein_intake_percent_rda
929	1000	4	0.901	0.0439882	0.909091	0.0980066	0.454545	1	0.803034	0.819672	0.193485	-0.1	1	0.879667	1	0.155061	0.333333	1	0.9266	1	0.113602	0.4	1	alt_u_l	wbc_k_ul	rbc_m_ul	sn_hearing_loss
937	1000	5	0.900545	0.0479346	0.909091	0.102143	0.454545	1	0.802191	0.819672	0.200344	-0.1	1	0.883167	1	0.1606	0.166667	1	0.9214	1	0.11115	0.4	1	alt_u_l	wbc_k_ul	rbc_m_ul	sn_hearing_loss	cysc_egfr
907	1000	5	0.899727	0.0412696	0.909091	0.0923263	0.454545	1	0.799412	0.819672	0.183728	-0.137931	1	0.8885	1	0.136434	0.333333	1	0.9132	1	0.120001	0.2	1	alt_u_l	wbc_k_ul	rbc_m_ul	cysc_egfr	total_protein_intake_percent_rda
2951	1000	6	0.899091	0.0447134	0.909091	0.0978724	0.545454	1	0.795993	0.819672	0.198007	0.0350877	1	0.913833	1	0.128052	0.333333	1	0.8814	1	0.157984	0.2	1	fsiq	alt_u_l	wbc_k_ul	rbc_m_ul	ht_z_score	total_protein_intake_percent_rda
2693	1000	4	0.899	0.0390868	0.909091	0.0894264	0.363636	1	0.795197	0.813559	0.182247	-0.305085	1	0.9225	1	0.107909	0.5	1	0.8708	0.8	0.14849	0.2	1	fsiq	alt_u_l	rbc_m_ul	ht_z_score
802	1000	4	0.898636	0.0251221	0.909091	0.0496328	0.545454	1	0.798537	0.819672	0.0992805	0.0677966	1	0.830667	0.833333	0.056238	0.333333	1	0.9802	1	0.0767714	0.4	1	alt_u_l	wbc_k_ul	sn_hearing_loss	incomplete_protein_percent_rda
2957	1000	6	0.897182	0.0429469	0.909091	0.0934595	0.454545	1	0.792042	0.813559	0.189598	-0.137931	1	0.910833	1	0.123752	0.333333	1	0.8808	1	0.159175	0.2	1	fsiq	alt_u_l	wbc_k_ul	rbc_m_ul	cysc_egfr	ht_z_score
3463	1000	6	0.897091	0.0505762	0.909091	0.104601	0.454545	1	0.790191	0.819672	0.215141	-0.1	1	0.924667	1	0.10621	0.333333	1	0.864	1	0.183569	0.2	1	fsiq	optic_nerve_abnormality	wbc_k_ul	rbc_m_ul	ht_z_score	total_protein_intake_percent_rda
3029	1000	7	0.896909	0.0427279	0.909091	0.0938219	0.545454	1	0.79087	0.813559	0.191149	0.0350877	1	0.919833	1	0.121583	0.333333	1	0.8694	1	0.166046	0.2	1	fsiq	alt_u_l	wbc_k_ul	rbc_m_ul	platelets_k_ul	lvef_percent	ht_z_score
3973	1000	6	0.896909	0.0344916	0.909091	0.0799182	0.454545	1	0.792116	0.813559	0.160739	-0.1	1	0.904	1	0.115555	0.333333	1	0.8884	1	0.136103	0.4	1	fsiq	optic_nerve_abnormality	alt_u_l	wbc_k_ul	rbc_m_ul	ht_z_score
2691	1000	4	0.896364	0.034176	0.909091	0.0781575	0.454545	1	0.789694	0.813559	0.158874	-0.178571	1	0.928167	1	0.101326	0.333333	1	0.8582	0.8	0.134279	0	1	fsiq	alt_u_l	rbc_m_ul	total_protein_intake_percent_rda
3011	1000	6	0.895818	0.0413658	0.909091	0.0900719	0.545454	1	0.789519	0.819672	0.183386	0	1	0.902833	1	0.115421	0.5	1	0.8874	1	0.153182	0	1	fsiq	alt_u_l	wbc_k_ul	rbc_m_ul	platelets_k_ul	total_protein_intake_percent_rda
3013	1000	6	0.895091	0.0444805	0.909091	0.09436	0.545454	1	0.788192	0.819672	0.191499	0.0350877	1	0.902167	1	0.126382	0.5	1	0.8866	1	0.158763	0.2	1	fsiq	alt_u_l	wbc_k_ul	rbc_m_ul	platelets_k_ul	ht_z_score
3049	1000	7	0.894455	0.0444952	0.909091	0.0944825	0.363636	1	0.786547	0.813559	0.191939	-0.222222	1	0.908833	1	0.119989	0.166667	1	0.8772	1	0.15435	0.2	1	fsiq	alt_u_l	wbc_k_ul	rbc_m_ul	platelets_k_ul	sn_hearing_loss	cysc_egfr
2721	1000	4	0.894273	0.0397815	0.909091	0.0869761	0.454545	1	0.785885	0.813559	0.175981	-0.1	1	0.919	1	0.11478	0.333333	1	0.8646	0.8	0.142994	0.4	1	fsiq	alt_u_l	rbc_m_ul	sn_hearing_loss
673	1000	3	0.894091	0.0479202	0.909091	0.0994602	0.454545	1	0.789028	0.813559	0.196535	-0.1	1	0.875667	1	0.153689	0.333333	1	0.9162	1	0.114851	0.4	1	alt_u_l	rbc_m_ul	sn_hearing_loss
3019	1000	7	0.894	0.0437335	0.909091	0.0918796	0.454545	1	0.785394	0.813559	0.186894	-0.1	1	0.911667	1	0.117094	0.333333	1	0.8728	1	0.155191	0.2	1	fsiq	alt_u_l	wbc_k_ul	rbc_m_ul	platelets_k_ul	cysc_egfr	total_protein_intake_percent_rda
4009	1000	7	0.893909	0.0444635	0.909091	0.0946588	0.363636	1	0.784647	0.813559	0.193538	-0.350877	1	0.917167	1	0.112848	0.5	1	0.866	1	0.164167	0	1	fsiq	optic_nerve_abnormality	alt_u_l	wbc_k_ul	rbc_m_ul	sn_hearing_loss	cysc_egfr
971	1000	6	0.893818	0.046629	0.909091	0.0971885	0.363636	1	0.787378	0.813559	0.1929	-0.262295	1	0.890333	1	0.142377	0.333333	1	0.898	1	0.122028	0.4	1	alt_u_l	wbc_k_ul	rbc_m_ul	platelets_k_ul	cysc_egfr	total_protein_intake_percent_rda
922	1000	6	0.893545	0.0428666	0.909091	0.0903046	0.545454	1	0.787488	0.813559	0.178909	0.0350877	1	0.877667	1	0.147009	0.333333	1	0.9126	1	0.121062	0.2	1	alt_u_l	wbc_k_ul	rbc_m_ul	lvef_percent	cysc_egfr	incomplete_protein_percent_rda
2949	1000	5	0.893455	0.0424709	0.909091	0.089229	0.454545	1	0.784767	0.819672	0.182102	-0.1	1	0.896333	0.833333	0.116142	0.5	1	0.89	1	0.160766	0.2	1	fsiq	alt_u_l	wbc_k_ul	rbc_m_ul	ht_z_score
2971	1000	7	0.893	0.04593	0.909091	0.0951191	0.545454	1	0.784211	0.813559	0.191907	0.0350877	1	0.902167	1	0.126602	0.333333	1	0.882	1	0.14621	0.2	1	fsiq	alt_u_l	wbc_k_ul	rbc_m_ul	lvef_percent	cysc_egfr	total_protein_intake_percent_rda
3015	1000	7	0.893	0.0474326	0.909091	0.0979472	0.454545	1	0.78341	0.813559	0.198519	-0.137931	1	0.912167	1	0.129086	0.166667	1	0.87	1	0.163238	0.2	1	fsiq	alt_u_l	wbc_k_ul	rbc_m_ul	platelets_k_ul	ht_z_score	total_protein_intake_percent_rda
713	1000	4	0.892818	0.0454268	0.909091	0.0927094	0.545454	1	0.785309	0.813559	0.182987	0.0983607	1	0.8935	1	0.141951	0.166667	1	0.892	0.8	0.11432	0.6	1	alt_u_l	rbc_m_ul	platelets_k_ul	cysc_egfr
1945	1000	6	0.892636	0.047307	0.909091	0.0966107	0.545454	1	0.785779	0.813559	0.190262	0.0983607	1	0.880167	1	0.150264	0.333333	1	0.9076	1	0.112938	0.2	1	optic_nerve_abnormality	alt_u_l	wbc_k_ul	rbc_m_ul	lvef_percent	cysc_egfr
4049	1000	7	0.892273	0.042591	0.909091	0.0902595	0.454545	1	0.782793	0.813559	0.182922	-0.03125	1	0.894167	0.833333	0.12137	0.166667	1	0.89	1	0.151535	0.2	1	fsiq	optic_nerve_abnormality	alt_u_l	wbc_k_ul	rbc_m_ul	platelets_k_ul	lvef_percent
675	1000	4	0.891818	0.0472357	0.909091	0.0965105	0.545454	1	0.784169	0.813559	0.190523	0.0677966	1	0.879667	1	0.151616	0.333333	1	0.9064	1	0.113012	0.4	1	alt_u_l	rbc_m_ul	sn_hearing_loss	total_protein_intake_percent_rda
1447	1000	6	0.891091	0.0549883	0.909091	0.106956	0.454545	1	0.780808	0.819672	0.215883	-0.137931	1	0.8885	0.833333	0.137449	0.166667	1	0.8942	1	0.161221	0.2	1	optic_nerve_abnormality	wbc_k_ul	rbc_m_ul	sn_hearing_loss	ht_z_score	total_protein_intake_percent_rda
729	1000	5	0.891091	0.0485682	0.909091	0.097317	0.545454	1	0.781871	0.813559	0.192701	0.0677966	1	0.89	1	0.145408	0.333333	1	0.8924	1	0.122136	0.4	1	alt_u_l	rbc_m_ul	platelets_k_ul	lvef_percent	cysc_egfr
897	1000	3	0.890636	0.0409091	0.909091	0.0861811	0.545454	1	0.782011	0.819672	0.170695	0.126984	1	0.862333	0.833333	0.128053	0.333333	1	0.9246	1	0.102202	0.6	1	alt_u_l	wbc_k_ul	rbc_m_ul
681	1000	4	0.890545	0.050661	0.909091	0.100314	0.454545	1	0.782377	0.813559	0.196627	-0.1	1	0.869667	0.833333	0.16274	0.166667	1	0.9156	1	0.111396	0.4	1	alt_u_l	rbc_m_ul	sn_hearing_loss	cysc_egfr
3021	1000	7	0.890455	0.0501897	0.909091	0.099177	0.454545	1	0.7789	0.813559	0.20002	-0.0645161	1	0.9035	1	0.135032	0.333333	1	0.8748	1	0.156043	0.2	1	fsiq	alt_u_l	wbc_k_ul	rbc_m_ul	platelets_k_ul	cysc_egfr	ht_z_score
3035	1000	8	0.890455	0.048746	0.909091	0.096984	0.545454	1	0.778261	0.813559	0.19789	0.0350877	1	0.906333	1	0.122099	0.333333	1	0.8714	1	0.16226	0.2	1	fsiq	alt_u_l	wbc_k_ul	rbc_m_ul	platelets_k_ul	lvef_percent	cysc_egfr	total_protein_intake_percent_rda
3969	1000	5	0.890182	0.0396659	0.909091	0.0835959	0.545454	1	0.779393	0.813559	0.167191	0.126984	1	0.886667	0.833333	0.12607	0.166667	1	0.8944	1	0.132008	0.2	1	fsiq	optic_nerve_abnormality	alt_u_l	wbc_k_ul	rbc_m_ul
3010	1000	6	0.890091	0.0466621	0.909091	0.0943177	0.545454	1	0.776743	0.819672	0.194262	0.0350877	1	0.905333	1	0.112772	0.333333	1	0.8718	1	0.182971	0.2	1	fsiq	alt_u_l	wbc_k_ul	rbc_m_ul	platelets_k_ul	incomplete_protein_percent_rda
2439	1000	5	0.889909	0.0508773	0.909091	0.100235	0.454545	1	0.774316	0.813559	0.208202	-0.178571	1	0.936	1	0.0990085	0.5	1	0.8346	0.8	0.194733	0	1	fsiq	wbc_k_ul	rbc_m_ul	ht_z_score	total_protein_intake_percent_rda
1001	1000	6	0.889727	0.052957	0.909091	0.102405	0.454545	1	0.77947	0.813559	0.203203	-0.1	1	0.880333	0.833333	0.145606	0.333333	1	0.901	1	0.124638	0.4	1	alt_u_l	wbc_k_ul	rbc_m_ul	platelets_k_ul	sn_hearing_loss	cysc_egfr
2959	1000	7	0.889636	0.0534211	0.909091	0.103951	0.454545	1	0.776696	0.813559	0.210354	-0.137931	1	0.908333	1	0.13293	0.166667	1	0.8672	1	0.165625	0.2	1	fsiq	alt_u_l	wbc_k_ul	rbc_m_ul	cysc_egfr	ht_z_score	total_protein_intake_percent_rda
3713	1000	4	0.889545	0.0446261	0.909091	0.0919845	0.454545	1	0.776728	0.813559	0.18512	-0.178571	1	0.909333	1	0.124345	0.166667	1	0.8658	0.8	0.145779	0	1	fsiq	optic_nerve_abnormality	alt_u_l	rbc_m_ul
2753	1000	4	0.889364	0.0454585	0.909091	0.0917655	0.545454	1	0.77626	0.813559	0.186167	0	1	0.9055	1	0.116905	0.333333	1	0.87	0.8	0.149138	0	1	fsiq	alt_u_l	rbc_m_ul	platelets_k_ul
2761	1000	5	0.889364	0.0447693	0.909091	0.0896681	0.545454	1	0.77627	0.813559	0.180268	0.0677966	1	0.916333	1	0.119781	0.333333	1	0.857	0.8	0.130568	0.4	1	fsiq	alt_u_l	rbc_m_ul	platelets_k_ul	cysc_egfr
689	1000	4	0.889364	0.0504054	0.909091	0.0998808	0.454545	1	0.778882	0.813559	0.197642	-0.1	1	0.881333	1	0.155629	0.166667	1	0.899	1	0.129057	0.4	1	alt_u_l	rbc_m_ul	sn_hearing_loss	lvef_percent
970	1000	6	0.888909	0.0514279	0.909091	0.0999969	0.454545	1	0.777043	0.813559	0.200045	-0.137931	1	0.888667	1	0.144581	0.333333	1	0.8892	1	0.140225	0.2	1	alt_u_l	wbc_k_ul	rbc_m_ul	platelets_k_ul	cysc_egfr	incomplete_protein_percent_rda
4073	1000	8	0.888818	0.0494324	0.909091	0.0986877	0.363636	1	0.775395	0.813559	0.199687	-0.350877	1	0.9025	1	0.131593	0.166667	1	0.8724	1	0.159197	0	1	fsiq	optic_nerve_abnormality	alt_u_l	wbc_k_ul	rbc_m_ul	platelets_k_ul	sn_hearing_loss	cysc_egfr
986	1000	7	0.888727	0.046165	0.909091	0.0925694	0.545454	1	0.777292	0.813559	0.184438	0.0350877	1	0.878333	0.833333	0.139224	0.166667	1	0.9012	1	0.125277	0.2	1	alt_u_l	wbc_k_ul	rbc_m_ul	platelets_k_ul	lvef_percent	cysc_egfr	incomplete_protein_percent_rda
939	1000	6	0.888636	0.0549445	0.909091	0.105145	0.454545	1	0.778086	0.813559	0.207253	-0.137931	1	0.872833	1	0.163111	0.166667	1	0.9076	1	0.125371	0.2	1	alt_u_l	wbc_k_ul	rbc_m_ul	sn_hearing_loss	cysc_egfr	total_protein_intake_percent_rda
3970	1000	6	0.888545	0.0456979	0.909091	0.0925292	0.545454	1	0.77525	0.819672	0.187638	0.0677966	1	0.8885	0.833333	0.120872	0.5	1	0.8886	1	0.156891	0.2	1	fsiq	optic_nerve_abnormality	alt_u_l	wbc_k_ul	rbc_m_ul	incomplete_protein_percent_rda
923	1000	6	0.888545	0.0513114	0.909091	0.100747	0.545454	1	0.776491	0.813559	0.20265	0.0350877	1	0.879333	0.833333	0.142259	0.333333	1	0.8996	1	0.146223	0.2	1	alt_u_l	wbc_k_ul	rbc_m_ul	lvef_percent	cysc_egfr	total_protein_intake_percent_rda
4037	1000	7	0.888455	0.0470184	0.909091	0.0937084	0.454545	1	0.774851	0.813559	0.189945	-0.137931	1	0.894333	0.833333	0.122314	0.5	1	0.8814	1	0.1562	0	1	fsiq	optic_nerve_abnormality	alt_u_l	wbc_k_ul	rbc_m_ul	platelets_k_ul	ht_z_score
3001	1000	7	0.888364	0.0491494	0.909091	0.096258	0.545454	1	0.774288	0.813559	0.196111	0.0350877	1	0.898833	1	0.12123	0.333333	1	0.8758	1	0.161742	0.2	1	fsiq	alt_u_l	wbc_k_ul	rbc_m_ul	sn_hearing_loss	lvef_percent	cysc_egfr
953	1000	6	0.888273	0.0531706	0.909091	0.102604	0.363636	1	0.776852	0.819672	0.203527	-0.184615	1	0.872667	0.833333	0.154485	0	1	0.907	1	0.135534	0.4	1	alt_u_l	wbc_k_ul	rbc_m_ul	sn_hearing_loss	lvef_percent	cysc_egfr
2777	1000	6	0.888182	0.0464032	0.909091	0.0918191	0.545454	1	0.773859	0.813559	0.185458	0.0350877	1	0.91	1	0.12006	0.333333	1	0.862	0.8	0.142324	0.2	1	fsiq	alt_u_l	rbc_m_ul	platelets_k_ul	lvef_percent	cysc_egfr
4035	1000	7	0.888182	0.0441233	0.909091	0.0884226	0.454545	1	0.77414	0.813559	0.178934	-0.137931	1	0.900667	1	0.121257	0.333333	1	0.8732	1	0.149479	0	1	fsiq	optic_nerve_abnormality	alt_u_l	wbc_k_ul	rbc_m_ul	platelets_k_ul	total_protein_intake_percent_rda
3981	1000	7	0.888091	0.0435337	0.909091	0.0877907	0.545454	1	0.773702	0.813559	0.176636	0.0983607	1	0.910833	1	0.123977	0.333333	1	0.8608	0.8	0.143401	0.4	1	fsiq	optic_nerve_abnormality	alt_u_l	wbc_k_ul	rbc_m_ul	cysc_egfr	ht_z_score
2963	1000	6	0.887818	0.0463316	0.909091	0.0914645	0.545454	1	0.773859	0.813559	0.184445	0.0677966	1	0.894833	1	0.126866	0.333333	1	0.8794	1	0.147232	0.2	1	fsiq	alt_u_l	wbc_k_ul	rbc_m_ul	lvef_percent	total_protein_intake_percent_rda
2967	1000	7	0.887818	0.0501065	0.909091	0.0976754	0.454545	1	0.773411	0.813559	0.197652	-0.137931	1	0.899	1	0.130956	0.333333	1	0.8744	1	0.161774	0.2	1	fsiq	alt_u_l	wbc_k_ul	rbc_m_ul	lvef_percent	ht_z_score	total_protein_intake_percent_rda
3975	1000	7	0.887818	0.0511149	0.909091	0.0996874	0.454545	1	0.77337	0.813559	0.200926	-0.0645161	1	0.901167	1	0.130806	0.333333	1	0.8718	1	0.159845	0.2	1	fsiq	optic_nerve_abnormality	alt_u_l	wbc_k_ul	rbc_m_ul	ht_z_score	total_protein_intake_percent_rda
3041	1000	6	0.887636	0.0483169	0.909091	0.0943609	0.545454	1	0.772968	0.813559	0.192054	0.0350877	1	0.896333	1	0.122889	0.333333	1	0.8772	1	0.160954	0.2	1	fsiq	alt_u_l	wbc_k_ul	rbc_m_ul	platelets_k_ul	sn_hearing_loss
2970	1000	7	0.887545	0.0530724	0.909091	0.101643	0.454545	1	0.773054	0.819672	0.206605	-0.0645161	1	0.889167	0.833333	0.126859	0.333333	1	0.8856	1	0.166795	0.2	1	fsiq	alt_u_l	wbc_k_ul	rbc_m_ul	lvef_percent	cysc_egfr	incomplete_protein_percent_rda
987	1000	7	0.887364	0.0513167	0.909091	0.0992147	0.454545	1	0.774428	0.813559	0.197557	-0.137931	1	0.881167	1	0.144855	0.333333	1	0.8948	1	0.130499	0	1	alt_u_l	wbc_k_ul	rbc_m_ul	platelets_k_ul	lvef_percent	cysc_egfr	total_protein_intake_percent_rda
3979	1000	7	0.887182	0.0460985	0.909091	0.0907232	0.545454	1	0.771823	0.813559	0.184006	0.0350877	1	0.904333	1	0.120997	0.333333	1	0.8666	0.8	0.152931	0.2	1	fsiq	optic_nerve_abnormality	alt_u_l	wbc_k_ul	rbc_m_ul	cysc_egfr	total_protein_intake_percent_rda
2987	1000	7	0.887	0.047607	0.909091	0.093906	0.545454	1	0.771646	0.813559	0.190023	0.0350877	1	0.902167	1	0.122585	0.333333	1	0.8688	0.8	0.150762	0.2	1	fsiq	alt_u_l	wbc_k_ul	rbc_m_ul	sn_hearing_loss	cysc_egfr	total_protein_intake_percent_rda
3978	1000	7	0.887	0.0520303	0.909091	0.100048	0.454545	1	0.771995	0.813559	0.201959	-0.0645161	1	0.8955	1	0.131074	0.333333	1	0.8768	1	0.158135	0.4	1	fsiq	optic_nerve_abnormality	alt_u_l	wbc_k_ul	rbc_m_ul	cysc_egfr	incomplete_protein_percent_rda
2705	1000	4	0.886909	0.0444938	0.909091	0.0895089	0.454545	1	0.771045	0.813559	0.182135	-0.137931	1	0.906833	1	0.118442	0.333333	1	0.863	0.8	0.154191	0	1	fsiq	alt_u_l	rbc_m_ul	lvef_percent
1921	1000	4	0.886636	0.0443212	0.909091	0.0882771	0.545454	1	0.773017	0.813559	0.174888	0.126984	1	0.878833	0.833333	0.140355	0.333333	1	0.896	1	0.124577	0.6	1	optic_nerve_abnormality	alt_u_l	wbc_k_ul	rbc_m_ul
2948	1000	6	0.886182	0.0463701	0.909091	0.0912495	0.545454	1	0.76956	0.813559	0.186234	0.0350877	1	0.9005	1	0.115117	0.5	1	0.869	1	0.162066	0.2	1	fsiq	alt_u_l	wbc_k_ul	rbc_m_ul	total_protein_intake_percent_rda	incomplete_protein_percent_rda
3479	1000	7	0.886182	0.0574944	0.909091	0.106323	0.545454	1	0.768308	0.819672	0.218301	0.0350877	1	0.911667	1	0.114209	0.333333	1	0.8556	1	0.187574	0.2	1	fsiq	optic_nerve_abnormality	wbc_k_ul	rbc_m_ul	lvef_percent	ht_z_score	total_protein_intake_percent_rda
3985	1000	6	0.886091	0.0430101	0.909091	0.085371	0.545454	1	0.770391	0.813559	0.172306	0.0350877	1	0.892167	0.833333	0.124382	0.333333	1	0.8788	1	0.145505	0.2	1	fsiq	optic_nerve_abnormality	alt_u_l	wbc_k_ul	rbc_m_ul	lvef_percent
2962	1000	6	0.886	0.048868	0.909091	0.095111	0.545454	1	0.769265	0.819672	0.194795	0	1	0.892667	0.833333	0.118763	0.5	1	0.878	1	0.175347	0	1	fsiq	alt_u_l	wbc_k_ul	rbc_m_ul	lvef_percent	incomplete_protein_percent_rda
2965	1000	6	0.886	0.0448054	0.909091	0.0872161	0.545454	1	0.769295	0.813559	0.177408	0.0677966	1	0.903167	1	0.120872	0.166667	1	0.8654	0.8	0.158329	0.2	1	fsiq	alt_u_l	wbc_k_ul	rbc_m_ul	lvef_percent	ht_z_score
2952	1000	7	0.885909	0.0476662	0.909091	0.0939951	0.545454	1	0.768448	0.813559	0.191905	0.0983607	1	0.9095	1	0.116743	0.5	1	0.8576	0.8	0.168495	0.2	1	fsiq	alt_u_l	wbc_k_ul	rbc_m_ul	ht_z_score	total_protein_intake_percent_rda	incomplete_protein_percent_rda
3037	1000	8	0.885818	0.0549924	0.909091	0.102681	0.363636	1	0.768904	0.813559	0.208603	-0.350877	1	0.904167	1	0.127907	0.333333	1	0.8638	0.8	0.164671	0	1	fsiq	alt_u_l	wbc_k_ul	rbc_m_ul	platelets_k_ul	lvef_percent	cysc_egfr	ht_z_score
2973	1000	7	0.885636	0.0479434	0.909091	0.0920142	0.545454	1	0.768802	0.813559	0.18627	0.126984	1	0.900667	1	0.127951	0.166667	1	0.8676	1	0.159799	0.2	1	fsiq	alt_u_l	wbc_k_ul	rbc_m_ul	lvef_percent	cysc_egfr	ht_z_score
4065	1000	7	0.885636	0.0513295	0.909091	0.0982746	0.363636	1	0.769566	0.813559	0.198906	-0.262295	1	0.886	0.833333	0.133415	0.333333	1	0.8852	1	0.16238	0.2	1	fsiq	optic_nerve_abnormality	alt_u_l	wbc_k_ul	rbc_m_ul	platelets_k_ul	sn_hearing_loss
2983	1000	7	0.885545	0.0511793	0.909091	0.0982107	0.363636	1	0.768784	0.813559	0.198563	-0.262295	1	0.8985	1	0.123453	0.333333	1	0.87	0.8	0.153374	0	1	fsiq	alt_u_l	wbc_k_ul	rbc_m_ul	sn_hearing_loss	ht_z_score	total_protein_intake_percent_rda
745	1000	5	0.885545	0.0558677	0.909091	0.103061	0.454545	1	0.771175	0.813559	0.203893	-0.1	1	0.879667	1	0.152347	0.166667	1	0.8926	1	0.122148	0.4	1	alt_u_l	rbc_m_ul	platelets_k_ul	sn_hearing_loss	cysc_egfr
1017	1000	7	0.885364	0.058173	0.909091	0.107576	0.363636	1	0.771473	0.813559	0.212258	-0.222222	1	0.868333	0.833333	0.160972	0.166667	1	0.9058	1	0.127682	0.2	1	alt_u_l	wbc_k_ul	rbc_m_ul	platelets_k_ul	sn_hearing_loss	lvef_percent	cysc_egfr
1665	1000	3	0.885364	0.0564067	0.909091	0.103899	0.454545	1	0.770965	0.813559	0.20493	-0.0645161	1	0.875167	0.833333	0.154817	0.333333	1	0.8976	1	0.127477	0.4	1	optic_nerve_abnormality	alt_u_l	rbc_m_ul
2479	1000	7	0.885182	0.0531471	0.909091	0.10062	0.545454	1	0.766578	0.819672	0.206729	0	1	0.906833	1	0.108902	0.333333	1	0.8592	1	0.179465	0	1	fsiq	wbc_k_ul	rbc_m_ul	sn_hearing_loss	cysc_egfr	ht_z_score	total_protein_intake_percent_rda
714	1000	5	0.885091	0.0522275	0.909091	0.0986471	0.545454	1	0.770416	0.813559	0.196004	0.0350877	1	0.8705	0.833333	0.149264	0.333333	1	0.9026	1	0.128724	0.2	1	alt_u_l	rbc_m_ul	platelets_k_ul	cysc_egfr	incomplete_protein_percent_rda
2950	1000	6	0.884727	0.0510947	0.909091	0.0972906	0.454545	1	0.76611	0.813559	0.198751	-0.03125	1	0.904333	1	0.123949	0.166667	1	0.8612	1	0.179462	0.2	1	fsiq	alt_u_l	wbc_k_ul	rbc_m_ul	ht_z_score	incomplete_protein_percent_rda
2009	1000	7	0.884636	0.0508234	0.909091	0.0969697	0.454545	1	0.768904	0.813559	0.192089	-0.03125	1	0.8825	0.833333	0.143053	0.166667	1	0.8872	0.8	0.12104	0.4	1	optic_nerve_abnormality	alt_u_l	wbc_k_ul	rbc_m_ul	platelets_k_ul	lvef_percent	cysc_egfr
3018	1000	7	0.884636	0.0508683	0.909091	0.0968843	0.545454	1	0.767551	0.813559	0.195499	0.0983607	1	0.888333	0.833333	0.129497	0.333333	1	0.8802	1	0.152418	0.2	1	fsiq	alt_u_l	wbc_k_ul	rbc_m_ul	platelets_k_ul	cysc_egfr	incomplete_protein_percent_rda
2979	1000	6	0.884455	0.046448	0.909091	0.0894671	0.454545	1	0.766121	0.813559	0.182931	-0.1	1	0.898333	1	0.116236	0.333333	1	0.8678	0.8	0.161831	0	1	fsiq	alt_u_l	wbc_k_ul	rbc_m_ul	sn_hearing_loss	total_protein_intake_percent_rda
935	1000	6	0.884455	0.0520714	0.909091	0.0973494	0.454545	1	0.767351	0.813559	0.195066	-0.0645161	1	0.8925	1	0.141588	0.166667	1	0.8748	1	0.150823	0	1	alt_u_l	wbc_k_ul	rbc_m_ul	sn_hearing_loss	ht_z_score	total_protein_intake_percent_rda
1929	1000	5	0.884364	0.0543178	0.909091	0.101528	0.454545	1	0.769261	0.813559	0.198986	-0.03125	1	0.8775	1	0.162252	0.166667	1	0.8926	1	0.116098	0.6	1	optic_nerve_abnormality	alt_u_l	wbc_k_ul	rbc_m_ul	cysc_egfr
3027	1000	7	0.884273	0.0490992	0.909091	0.0935759	0.545454	1	0.766103	0.813559	0.190067	0.0350877	1	0.8955	0.833333	0.119534	0.333333	1	0.8708	1	0.156882	0.2	1	fsiq	alt_u_l	wbc_k_ul	rbc_m_ul	platelets_k_ul	lvef_percent	total_protein_intake_percent_rda
2977	1000	5	0.884182	0.0467537	0.909091	0.0886947	0.545454	1	0.766136	0.813559	0.180203	0	1	0.893	0.833333	0.123196	0.333333	1	0.8736	1	0.156101	0	1	fsiq	alt_u_l	wbc_k_ul	rbc_m_ul	sn_hearing_loss
2455	1000	6	0.884091	0.0601884	0.909091	0.108894	0.454545	1	0.763252	0.813559	0.224537	-0.137931	1	0.9185	1	0.11009	0.333333	1	0.8428	1	0.197299	0	1	fsiq	wbc_k_ul	rbc_m_ul	lvef_percent	ht_z_score	total_protein_intake_percent_rda
3057	1000	7	0.884	0.0528047	0.909091	0.0995454	0.363636	1	0.765193	0.813559	0.202595	-0.222222	1	0.897	1	0.123449	0.166667	1	0.8684	1	0.171087	0.2	1	fsiq	alt_u_l	wbc_k_ul	rbc_m_ul	platelets_k_ul	sn_hearing_loss	lvef_percent
3031	1000	8	0.883909	0.0559449	0.909091	0.103315	0.545454	1	0.765393	0.813559	0.208984	0.0350877	1	0.898667	1	0.130698	0.333333	1	0.8662	1	0.161256	0.2	1	fsiq	alt_u_l	wbc_k_ul	rbc_m_ul	platelets_k_ul	lvef_percent	ht_z_score	total_protein_intake_percent_rda
3034	1000	8	0.883364	0.0560966	0.909091	0.102779	0.454545	1	0.764124	0.813559	0.209445	-0.0645161	1	0.893167	1	0.129821	0.333333	1	0.8716	1	0.174424	0.2	1	fsiq	alt_u_l	wbc_k_ul	rbc_m_ul	platelets_k_ul	lvef_percent	cysc_egfr	incomplete_protein_percent_rda
3971	1000	6	0.883182	0.0428653	0.909091	0.0823516	0.454545	1	0.7644	0.813559	0.166472	-0.137931	1	0.890667	0.833333	0.117634	0.5	1	0.8742	0.8	0.141684	0.2	1	fsiq	optic_nerve_abnormality	alt_u_l	wbc_k_ul	rbc_m_ul	total_protein_intake_percent_rda
2709	1000	5	0.883091	0.0482108	0.909091	0.0916885	0.545454	1	0.763579	0.813559	0.184966	0.0677966	1	0.905167	1	0.127565	0.333333	1	0.8566	0.8	0.15013	0.2	1	fsiq	alt_u_l	rbc_m_ul	lvef_percent	ht_z_score
2447	1000	6	0.883	0.0606693	0.909091	0.108256	0.454545	1	0.762184	0.819672	0.222375	-0.178571	1	0.900833	1	0.120589	0.166667	1	0.8616	1	0.194121	0	1	fsiq	wbc_k_ul	rbc_m_ul	cysc_egfr	ht_z_score	total_protein_intake_percent_rda
761	1000	6	0.882727	0.060643	0.909091	0.108152	0.454545	1	0.765381	0.813559	0.214715	-0.1	1	0.876333	1	0.153504	0.166667	1	0.8904	1	0.132081	0.4	1	alt_u_l	rbc_m_ul	platelets_k_ul	sn_hearing_loss	lvef_percent	cysc_egfr
908	1000	6	0.882455	0.0535839	0.909091	0.0989338	0.454545	1	0.764891	0.813559	0.197167	-0.137931	1	0.870833	0.833333	0.148994	0.333333	1	0.8964	1	0.133585	0.2	1	alt_u_l	wbc_k_ul	rbc_m_ul	cysc_egfr	total_protein_intake_percent_rda	incomplete_protein_percent_rda
3065	1000	8	0.882182	0.0537985	0.909091	0.098146	0.454545	1	0.762405	0.813559	0.198414	-0.0645161	1	0.8895	0.833333	0.132714	0.166667	1	0.8734	1	0.157344	0	1	fsiq	alt_u_l	wbc_k_ul	rbc_m_ul	platelets_k_ul	sn_hearing_loss	lvef_percent	cysc_egfr
2978	1000	6	0.881545	0.0523856	0.909091	0.0963085	0.454545	1	0.759909	0.813559	0.196484	-0.0645161	1	0.899167	1	0.116364	0.333333	1	0.8604	1	0.169176	0.4	1	fsiq	alt_u_l	wbc_k_ul	rbc_m_ul	sn_hearing_loss	incomplete_protein_percent_rda
1003	1000	7	0.880727	0.0597552	0.909091	0.106718	0.363636	1	0.76135	0.813559	0.211641	-0.262295	1	0.874	0.833333	0.152871	0.166667	1	0.8888	1	0.13256	0.4	1	alt_u_l	wbc_k_ul	rbc_m_ul	platelets_k_ul	sn_hearing_loss	cysc_egfr	total_protein_intake_percent_rda
3989	1000	7	0.880636	0.0449268	0.909091	0.0834124	0.454545	1	0.759079	0.813559	0.168158	-0.03125	1	0.893167	0.833333	0.120951	0.166667	1	0.8656	0.8	0.143238	0.2	1	fsiq	optic_nerve_abnormality	alt_u_l	wbc_k_ul	rbc_m_ul	lvef_percent	ht_z_score
3047	1000	8	0.880545	0.0512156	0.909091	0.0944091	0.454545	1	0.758155	0.813559	0.191994	-0.137931	1	0.900833	1	0.11826	0.5	1	0.8562	0.8	0.156032	0.2	1	fsiq	alt_u_l	wbc_k_ul	rbc_m_ul	platelets_k_ul	sn_hearing_loss	ht_z_score	total_protein_intake_percent_rda
3014	1000	7	0.880364	0.0528578	0.909091	0.0963494	0.545454	1	0.757276	0.813559	0.197217	0.0350877	1	0.900833	1	0.126881	0.333333	1	0.8558	1	0.181547	0.2	1	fsiq	alt_u_l	wbc_k_ul	rbc_m_ul	platelets_k_ul	ht_z_score	incomplete_protein_percent_rda
4034	1000	7	0.880273	0.0545259	0.909091	0.0991576	0.454545	1	0.758325	0.813559	0.201176	-0.137931	1	0.884167	0.833333	0.12808	0.333333	1	0.8756	1	0.168502	0.2	1	fsiq	optic_nerve_abnormality	alt_u_l	wbc_k_ul	rbc_m_ul	platelets_k_ul	incomplete_protein_percent_rda
2690	1000	4	0.880182	0.0513188	0.909091	0.0939467	0.545454	1	0.757725	0.813559	0.189549	0.0350877	1	0.903333	1	0.131468	0.333333	1	0.8524	0.8	0.15178	0.2	1	fsiq	alt_u_l	rbc_m_ul	incomplete_protein_percent_rda
938	1000	6	0.88	0.0598422	0.909091	0.105507	0.454545	1	0.760922	0.813559	0.209088	-0.1	1	0.855833	0.833333	0.158261	0.333333	1	0.909	1	0.131211	0.2	1	alt_u_l	wbc_k_ul	rbc_m_ul	sn_hearing_loss	cysc_egfr	incomplete_protein_percent_rda
909	1000	5	0.879818	0.0507105	0.909091	0.0928591	0.454545	1	0.757128	0.813559	0.187182	-0.0645161	1	0.901333	1	0.136647	0.333333	1	0.854	0.8	0.154881	0.4	1	alt_u_l	wbc_k_ul	rbc_m_ul	cysc_egfr	ht_z_score
1937	1000	5	0.879455	0.0491389	0.909091	0.0906687	0.545454	1	0.758182	0.813559	0.180265	0.126984	1	0.876333	0.833333	0.141043	0.166667	1	0.8832	1	0.134967	0.2	1	optic_nerve_abnormality	alt_u_l	wbc_k_ul	rbc_m_ul	lvef_percent
731	1000	6	0.879455	0.0584473	0.909091	0.102973	0.545454	1	0.758386	0.813559	0.204502	0.0677966	1	0.878167	1	0.152887	0.333333	1	0.881	1	0.138774	0.4	1	alt_u_l	rbc_m_ul	platelets_k_ul	lvef_percent	cysc_egfr	total_protein_intake_percent_rda
2723	1000	5	0.879364	0.0527661	0.909091	0.0947008	0.454545	1	0.755476	0.813559	0.192328	-0.178571	1	0.909667	1	0.119809	0.333333	1	0.843	0.8	0.149309	0	1	fsiq	alt_u_l	rbc_m_ul	sn_hearing_loss	total_protein_intake_percent_rda
2956	1000	7	0.879182	0.0554973	0.909091	0.099168	0.545454	1	0.755417	0.813559	0.201805	0.0350877	1	0.896	1	0.12238	0.5	1	0.859	0.8	0.165971	0.2	1	fsiq	alt_u_l	wbc_k_ul	rbc_m_ul	cysc_egfr	total_protein_intake_percent_rda	incomplete_protein_percent_rda
737	1000	4	0.879182	0.0615814	0.909091	0.1061	0.454545	1	0.758509	0.813559	0.21001	-0.1	1	0.8715	0.833333	0.156297	0.333333	1	0.8884	1	0.1276	0.4	1	alt_u_l	rbc_m_ul	platelets_k_ul	sn_hearing_loss
945	1000	5	0.879091	0.0581363	0.909091	0.103748	0.363636	1	0.758966	0.813559	0.205023	-0.262295	1	0.859167	0.833333	0.162269	0.166667	1	0.903	1	0.133299	0.2	1	alt_u_l	wbc_k_ul	rbc_m_ul	sn_hearing_loss	lvef_percent
3997	1000	8	0.878818	0.0510818	0.909091	0.0908686	0.545454	1	0.754922	0.813559	0.184152	0.0350877	1	0.897	1	0.122317	0.333333	1	0.857	0.8	0.15367	0.2	1	fsiq	optic_nerve_abnormality	alt_u_l	wbc_k_ul	rbc_m_ul	lvef_percent	cysc_egfr	ht_z_score
1415	1000	5	0.878545	0.0553746	0.909091	0.0994323	0.454545	1	0.753351	0.813559	0.202486	-0.0645161	1	0.907	1	0.124632	0.166667	1	0.8444	0.8	0.174984	0.2	1	optic_nerve_abnormality	wbc_k_ul	rbc_m_ul	ht_z_score	total_protein_intake_percent_rda
679	1000	5	0.878545	0.0541162	0.909091	0.0960467	0.454545	1	0.75615	0.813559	0.1918	-0.0645161	1	0.8785	0.833333	0.143982	0.333333	1	0.8786	0.9	0.14157	0.2	1	alt_u_l	rbc_m_ul	sn_hearing_loss	ht_z_score	total_protein_intake_percent_rda
4067	1000	8	0.878455	0.0594136	0.909091	0.103841	0.454545	1	0.754018	0.813559	0.211121	-0.0645161	1	0.893833	1	0.127782	0.333333	1	0.86	0.8	0.1712	0.2	1	fsiq	optic_nerve_abnormality	alt_u_l	wbc_k_ul	rbc_m_ul	platelets_k_ul	sn_hearing_loss	total_protein_intake_percent_rda
3043	1000	7	0.878364	0.054933	0.909091	0.0967611	0.545454	1	0.75287	0.813559	0.198482	0.0350877	1	0.905667	1	0.11476	0.333333	1	0.8456	0.8	0.172599	0.2	1	fsiq	alt_u_l	wbc_k_ul	rbc_m_ul	platelets_k_ul	sn_hearing_loss	total_protein_intake_percent_rda
2487	1000	7	0.878182	0.0618678	0.909091	0.108094	0.272727	1	0.75264	0.813559	0.221289	-0.419355	1	0.8985	1	0.118629	0.166667	1	0.8538	1	0.183683	0	1	fsiq	wbc_k_ul	rbc_m_ul	sn_hearing_loss	lvef_percent	ht_z_score	total_protein_intake_percent_rda
2958	1000	7	0.878	0.0577052	0.909091	0.100916	0.545454	1	0.75391	0.813559	0.203862	0.0677966	1	0.8855	0.833333	0.137812	0.333333	1	0.869	1	0.16573	0.4	1	fsiq	alt_u_l	wbc_k_ul	rbc_m_ul	cysc_egfr	ht_z_score	incomplete_protein_percent_rda
3023	1000	8	0.877455	0.0619637	0.909091	0.107037	0.363636	1	0.752645	0.813559	0.216385	-0.305085	1	0.888667	1	0.145348	0.333333	1	0.864	1	0.173014	0.2	1	fsiq	alt_u_l	wbc_k_ul	rbc_m_ul	platelets_k_ul	cysc_egfr	ht_z_score	total_protein_intake_percent_rda
3471	1000	7	0.877455	0.0571662	0.909091	0.100828	0.363636	1	0.750764	0.813559	0.207203	-0.305085	1	0.901833	1	0.11384	0.166667	1	0.8482	1	0.186095	0	1	fsiq	optic_nerve_abnormality	wbc_k_ul	rbc_m_ul	cysc_egfr	ht_z_score	total_protein_intake_percent_rda
1923	1000	5	0.877091	0.0567895	0.909091	0.0998885	0.454545	1	0.754443	0.813559	0.197387	-0.03125	1	0.8655	0.833333	0.158698	0.166667	1	0.891	1	0.13333	0.4	1	optic_nerve_abnormality	alt_u_l	wbc_k_ul	rbc_m_ul	total_protein_intake_percent_rda
3994	1000	8	0.877	0.0607658	0.909091	0.104038	0.454545	1	0.752516	0.813559	0.208936	-0.137931	1	0.881	0.833333	0.144237	0.166667	1	0.8722	1	0.156114	0.2	1	fsiq	optic_nerve_abnormality	alt_u_l	wbc_k_ul	rbc_m_ul	lvef_percent	cysc_egfr	incomplete_protein_percent_rda
1667	1000	4	0.876909	0.0601275	0.909091	0.102931	0.454545	1	0.753594	0.813559	0.203643	-0.03125	1	0.871167	0.833333	0.152051	0.166667	1	0.8838	1	0.132948	0.4	1	optic_nerve_abnormality	alt_u_l	rbc_m_ul	total_protein_intake_percent_rda
2769	1000	5	0.876636	0.0565862	0.909091	0.0984476	0.545454	1	0.750104	0.813559	0.199716	0	1	0.9015	1	0.124976	0.333333	1	0.8468	0.8	0.159986	0	1	fsiq	alt_u_l	rbc_m_ul	platelets_k_ul	lvef_percent
993	1000	5	0.876545	0.0645143	0.909091	0.108836	0.454545	1	0.753264	0.813559	0.216062	-0.1	1	0.866333	0.833333	0.158964	0.333333	1	0.8888	1	0.135842	0.4	1	alt_u_l	wbc_k_ul	rbc_m_ul	platelets_k_ul	sn_hearing_loss
4045	1000	8	0.876364	0.0564207	0.909091	0.0978935	0.454545	1	0.750268	0.813559	0.197579	-0.137931	1	0.893	1	0.133174	0.333333	1	0.8564	0.8	0.1566	0.2	1	fsiq	optic_nerve_abnormality	alt_u_l	wbc_k_ul	rbc_m_ul	platelets_k_ul	cysc_egfr	ht_z_score
739	1000	5	0.876364	0.0649243	0.909091	0.108857	0.454545	1	0.753085	0.813559	0.215394	-0.1	1	0.866333	0.833333	0.160704	0.166667	1	0.8884	1	0.129159	0.4	1	alt_u_l	rbc_m_ul	platelets_k_ul	sn_hearing_loss	total_protein_intake_percent_rda
1959	1000	7	0.876273	0.0574671	0.909091	0.0995809	0.454545	1	0.750831	0.813559	0.200919	-0.0645161	1	0.876167	0.833333	0.138809	0.166667	1	0.8764	1	0.165742	0.2	1	optic_nerve_abnormality	alt_u_l	wbc_k_ul	rbc_m_ul	sn_hearing_loss	ht_z_score	total_protein_intake_percent_rda
3785	1000	6	0.876273	0.0559311	0.909091	0.0970566	0.545454	1	0.749462	0.813559	0.195247	0.0677966	1	0.910333	1	0.13157	0.166667	1	0.8354	0.8	0.144526	0.2	1	fsiq	optic_nerve_abnormality	alt_u_l	rbc_m_ul	platelets_k_ul	cysc_egfr
641	1000	2	0.876273	0.0535624	0.909091	0.094114	0.545454	1	0.752798	0.813559	0.18704	0.0983607	1	0.857667	0.833333	0.143704	0.5	1	0.8986	1	0.128431	0.6	1	alt_u_l	rbc_m_ul
1993	1000	6	0.876182	0.0594522	0.909091	0.101729	0.454545	1	0.752144	0.813559	0.201607	-0.0645161	1	0.872	0.833333	0.150646	0.166667	1	0.8812	0.8	0.127369	0.4	1	optic_nerve_abnormality	alt_u_l	wbc_k_ul	rbc_m_ul	platelets_k_ul	cysc_egfr
3974	1000	7	0.876182	0.0552758	0.909091	0.0967269	0.363636	1	0.749866	0.813559	0.195781	-0.222222	1	0.887667	0.833333	0.129993	0.166667	1	0.8624	1	0.164601	0.2	1	fsiq	optic_nerve_abnormality	alt_u_l	wbc_k_ul	rbc_m_ul	ht_z_score	incomplete_protein_percent_rda
4089	1000	9	0.876182	0.0577469	0.909091	0.0998413	0.363636	1	0.749892	0.813559	0.202374	-0.222222	1	0.886833	0.833333	0.132559	0.166667	1	0.8634	1	0.167716	0.2	1	fsiq	optic_nerve_abnormality	alt_u_l	wbc_k_ul	rbc_m_ul	platelets_k_ul	sn_hearing_loss	lvef_percent	cysc_egfr
1930	1000	6	0.876091	0.0582649	0.909091	0.100101	0.545454	1	0.752158	0.813559	0.198254	0.0677966	1	0.869833	0.833333	0.15383	0.333333	1	0.8836	0.8	0.127072	0.2	1	optic_nerve_abnormality	alt_u_l	wbc_k_ul	rbc_m_ul	cysc_egfr	incomplete_protein_percent_rda
2713	1000	5	0.875727	0.0619423	0.909091	0.105535	0.454545	1	0.749363	0.813559	0.212329	-0.178571	1	0.891	1	0.144244	0.166667	1	0.8574	0.8	0.157385	0	1	fsiq	alt_u_l	rbc_m_ul	lvef_percent	cysc_egfr
3987	1000	7	0.875727	0.0528112	0.909091	0.0922331	0.545454	1	0.748939	0.813559	0.186802	0.0350877	1	0.890833	0.833333	0.126552	0.333333	1	0.8576	0.8	0.154616	0.2	1	fsiq	optic_nerve_abnormality	alt_u_l	wbc_k_ul	rbc_m_ul	lvef_percent	total_protein_intake_percent_rda
3717	1000	5	0.875636	0.0578702	0.909091	0.100651	0.363636	1	0.748518	0.813559	0.203085	-0.262295	1	0.8995	1	0.133545	0.166667	1	0.847	0.8	0.154191	0.2	1	fsiq	optic_nerve_abnormality	alt_u_l	rbc_m_ul	ht_z_score
4025	1000	8	0.875545	0.0599583	0.909091	0.102292	0.454545	1	0.74866	0.813559	0.207558	-0.178571	1	0.886167	0.833333	0.131776	0.333333	1	0.8628	0.8	0.165661	0	1	fsiq	optic_nerve_abnormality	alt_u_l	wbc_k_ul	rbc_m_ul	sn_hearing_loss	lvef_percent	cysc_egfr
3737	1000	6	0.875364	0.0653835	0.909091	0.109045	0.454545	1	0.749056	0.813559	0.217665	-0.137931	1	0.8915	1	0.15582	0.166667	1	0.856	0.8	0.152864	0.2	1	fsiq	optic_nerve_abnormality	alt_u_l	rbc_m_ul	lvef_percent	cysc_egfr
4043	1000	8	0.875273	0.060222	0.909091	0.102727	0.363636	1	0.747612	0.813559	0.207551	-0.350877	1	0.900833	1	0.139211	0.333333	1	0.8446	0.8	0.163455	0	1	fsiq	optic_nerve_abnormality	alt_u_l	wbc_k_ul	rbc_m_ul	platelets_k_ul	cysc_egfr	total_protein_intake_percent_rda
4059	1000	9	0.875182	0.0590207	0.909091	0.100786	0.454545	1	0.747351	0.813559	0.203958	-0.1	1	0.899333	1	0.129935	0.333333	1	0.8462	0.8	0.159534	0.2	1	fsiq	optic_nerve_abnormality	alt_u_l	wbc_k_ul	rbc_m_ul	platelets_k_ul	lvef_percent	cysc_egfr	total_protein_intake_percent_rda
715	1000	5	0.875182	0.0593009	0.909091	0.100868	0.454545	1	0.749246	0.813559	0.200285	-0.0645161	1	0.884833	1	0.149287	0.166667	1	0.8636	0.8	0.134659	0.4	1	alt_u_l	rbc_m_ul	platelets_k_ul	cysc_egfr	total_protein_intake_percent_rda
730	1000	6	0.875182	0.0623245	0.909091	0.105675	0.454545	1	0.75092	0.813559	0.208738	-0.1	1	0.859667	0.833333	0.162274	0	1	0.8938	1	0.133789	0.4	1	alt_u_l	rbc_m_ul	platelets_k_ul	lvef_percent	cysc_egfr	incomplete_protein_percent_rda
972	1000	7	0.875091	0.0614478	0.909091	0.104028	0.454545	1	0.749434	0.813559	0.207861	-0.1	1	0.8725	0.833333	0.144581	0.333333	1	0.8782	0.8	0.139514	0.2	1	alt_u_l	wbc_k_ul	rbc_m_ul	platelets_k_ul	cysc_egfr	total_protein_intake_percent_rda	incomplete_protein_percent_rda
930	1000	5	0.874909	0.0602325	0.909091	0.102364	0.363636	1	0.751249	0.813559	0.202204	-0.262295	1	0.844667	0.833333	0.163158	0.333333	1	0.9112	1	0.128262	0.2	1	alt_u_l	wbc_k_ul	rbc_m_ul	sn_hearing_loss	incomplete_protein_percent_rda
3511	1000	8	0.874818	0.0679716	0.909091	0.112757	0.454545	1	0.746109	0.813559	0.230459	-0.178571	1	0.891167	0.833333	0.130512	0.166667	1	0.8552	1	0.191702	0	1	fsiq	optic_nerve_abnormality	wbc_k_ul	rbc_m_ul	sn_hearing_loss	lvef_percent	ht_z_score	total_protein_intake_percent_rda
677	1000	4	0.874818	0.0649497	0.909091	0.108342	0.454545	1	0.747138	0.813559	0.218537	-0.0645161	1	0.892167	1	0.145598	0.333333	1	0.854	0.8	0.169448	0.2	1	alt_u_l	rbc_m_ul	sn_hearing_loss	ht_z_score
924	1000	7	0.874727	0.0571719	0.909091	0.0985133	0.545454	1	0.749115	0.813559	0.197113	0.0350877	1	0.863833	0.833333	0.150215	0.333333	1	0.8878	1	0.145988	0.2	1	alt_u_l	wbc_k_ul	rbc_m_ul	lvef_percent	cysc_egfr	total_protein_intake_percent_rda	incomplete_protein_percent_rda
3721	1000	5	0.874091	0.0672807	0.909091	0.11068	0.454545	1	0.746931	0.813559	0.219772	-0.03125	1	0.8885	1	0.15902	0.166667	1	0.8568	0.8	0.142808	0.2	1	fsiq	optic_nerve_abnormality	alt_u_l	rbc_m_ul	cysc_egfr
2463	1000	7	0.874	0.0619216	0.909091	0.103265	0.545454	1	0.743085	0.813559	0.213326	0	1	0.905167	1	0.111016	0.5	1	0.8366	0.8	0.195393	0	1	fsiq	wbc_k_ul	rbc_m_ul	lvef_percent	cysc_egfr	ht_z_score	total_protein_intake_percent_rda
2975	1000	8	0.873727	0.0566051	0.909091	0.0958127	0.545454	1	0.744055	0.813559	0.195561	0.0350877	1	0.896	1	0.123735	0.333333	1	0.847	0.8	0.17	0.2	1	fsiq	alt_u_l	wbc_k_ul	rbc_m_ul	lvef_percent	cysc_egfr	ht_z_score	total_protein_intake_percent_rda
1947	1000	7	0.873636	0.061351	0.909091	0.103939	0.272727	1	0.74687	0.813559	0.20692	-0.419355	1	0.866667	0.833333	0.148211	0.166667	1	0.882	1	0.13775	0.2	1	optic_nerve_abnormality	alt_u_l	wbc_k_ul	rbc_m_ul	lvef_percent	cysc_egfr	total_protein_intake_percent_rda
2981	1000	6	0.873636	0.0548509	0.909091	0.0922147	0.545454	1	0.74495	0.813559	0.186017	0.0350877	1	0.889	0.833333	0.127479	0.333333	1	0.8552	0.8	0.1462	0.2	1	fsiq	alt_u_l	wbc_k_ul	rbc_m_ul	sn_hearing_loss	ht_z_score
4007	1000	8	0.873545	0.0602242	0.909091	0.10055	0.545454	1	0.743766	0.813559	0.205792	0	1	0.888	0.833333	0.12638	0.5	1	0.8562	1	0.183617	0	1	fsiq	optic_nerve_abnormality	alt_u_l	wbc_k_ul	rbc_m_ul	sn_hearing_loss	ht_z_score	total_protein_intake_percent_rda
2993	1000	6	0.873273	0.0528041	0.909091	0.0898917	0.545454	1	0.74356	0.813559	0.183084	0.0350877	1	0.8905	0.833333	0.122007	0.333333	1	0.8526	0.8	0.162541	0.2	1	fsiq	alt_u_l	wbc_k_ul	rbc_m_ul	sn_hearing_loss	lvef_percent
2472	1000	7	0.873182	0.0652813	0.909091	0.108269	0.454545	1	0.741219	0.813559	0.222888	-0.1	1	0.9085	1	0.113537	0.5	1	0.8308	0.8	0.197713	0	1	fsiq	wbc_k_ul	rbc_m_ul	sn_hearing_loss	ht_z_score	total_protein_intake_percent_rda	incomplete_protein_percent_rda
423	1000	5	0.873182	0.0646077	0.909091	0.107503	0.454545	1	0.743886	0.813559	0.218248	-0.1	1	0.881167	0.833333	0.133048	0.333333	1	0.8636	1	0.172467	0.2	1	wbc_k_ul	rbc_m_ul	sn_hearing_loss	ht_z_score	total_protein_intake_percent_rda
1669	1000	4	0.872909	0.0658296	0.909091	0.107987	0.454545	1	0.743796	0.813559	0.217176	-0.03125	1	0.882833	0.833333	0.143132	0.166667	1	0.861	0.8	0.162066	0.2	1	optic_nerve_abnormality	alt_u_l	rbc_m_ul	ht_z_score
1927	1000	6	0.872909	0.0608666	0.909091	0.101511	0.454545	1	0.743462	0.813559	0.205562	-0.137931	1	0.882333	0.833333	0.140067	0.333333	1	0.8616	1	0.171799	0.2	1	optic_nerve_abnormality	alt_u_l	wbc_k_ul	rbc_m_ul	ht_z_score	total_protein_intake_percent_rda
2986	1000	7	0.872909	0.0614937	0.909091	0.10208	0.454545	1	0.743902	0.813559	0.205846	-0.0645161	1	0.878	0.833333	0.138932	0.166667	1	0.8668	1	0.162863	0.2	1	fsiq	alt_u_l	wbc_k_ul	rbc_m_ul	sn_hearing_loss	cysc_egfr	incomplete_protein_percent_rda
4039	1000	8	0.872909	0.0607652	0.909091	0.101674	0.454545	1	0.743048	0.813559	0.205872	-0.137931	1	0.888833	1	0.132155	0.333333	1	0.8538	0.8	0.167253	0.2	1	fsiq	optic_nerve_abnormality	alt_u_l	wbc_k_ul	rbc_m_ul	platelets_k_ul	ht_z_score	total_protein_intake_percent_rda
3045	1000	7	0.872727	0.0587323	0.909091	0.0985504	0.454545	1	0.742629	0.813559	0.199544	-0.1	1	0.8925	1	0.129269	0.333333	1	0.849	0.8	0.158695	0.2	1	fsiq	alt_u_l	wbc_k_ul	rbc_m_ul	platelets_k_ul	sn_hearing_loss	ht_z_score
2535	1000	7	0.872455	0.0624321	0.909091	0.103648	0.454545	1	0.740201	0.813559	0.213097	-0.137931	1	0.906833	1	0.11607	0.333333	1	0.8312	0.8	0.186175	0	1	fsiq	wbc_k_ul	rbc_m_ul	platelets_k_ul	sn_hearing_loss	ht_z_score	total_protein_intake_percent_rda
2726	1000	6	0.872455	0.0596257	0.909091	0.099909	0.363636	1	0.742258	0.813559	0.200929	-0.262295	1	0.897333	1	0.13408	0.333333	1	0.8426	0.8	0.146173	0.2	1	fsiq	alt_u_l	rbc_m_ul	sn_hearing_loss	ht_z_score	incomplete_protein_percent_rda
913	1000	4	0.872455	0.049787	0.909091	0.0840821	0.545454	1	0.74431	0.813559	0.167657	0.0677966	1	0.863667	0.833333	0.141185	0.166667	1	0.883	1	0.139895	0.2	1	alt_u_l	wbc_k_ul	rbc_m_ul	lvef_percent
2695	1000	5	0.872273	0.0512695	0.909091	0.0856604	0.545454	1	0.741228	0.813559	0.17438	0.0350877	1	0.899833	1	0.120453	0.5	1	0.8392	0.8	0.15181	0.2	1	fsiq	alt_u_l	rbc_m_ul	ht_z_score	total_protein_intake_percent_rda
2722	1000	5	0.872182	0.0582453	0.909091	0.0974176	0.363636	1	0.740699	0.813559	0.197032	-0.262295	1	0.91	1	0.129851	0.333333	1	0.8268	0.8	0.154744	0.2	1	fsiq	alt_u_l	rbc_m_ul	sn_hearing_loss	incomplete_protein_percent_rda
732	1000	7	0.872	0.0566774	0.909091	0.094852	0.545454	1	0.744319	0.813559	0.188686	0.0677966	1	0.850667	0.833333	0.150555	0.333333	1	0.8976	1	0.140335	0.4	1	alt_u_l	rbc_m_ul	platelets_k_ul	lvef_percent	cysc_egfr	total_protein_intake_percent_rda	incomplete_protein_percent_rda
2701	1000	5	0.871818	0.0694092	0.909091	0.111169	0.454545	1	0.741013	0.813559	0.224254	-0.137931	1	0.891333	1	0.139801	0.333333	1	0.8484	0.8	0.162985	0.2	1	fsiq	alt_u_l	rbc_m_ul	cysc_egfr	ht_z_score
4003	1000	7	0.871818	0.0557074	0.909091	0.0929296	0.454545	1	0.739877	0.813559	0.190165	-0.137931	1	0.896833	1	0.119298	0.5	1	0.8418	0.8	0.17275	0.2	1	fsiq	optic_nerve_abnormality	alt_u_l	wbc_k_ul	rbc_m_ul	sn_hearing_loss	total_protein_intake_percent_rda
2699	1000	5	0.871545	0.0516526	0.909091	0.0859235	0.454545	1	0.741008	0.813559	0.172257	-0.0645161	1	0.888833	0.833333	0.132575	0.333333	1	0.8508	0.8	0.135047	0	1	fsiq	alt_u_l	rbc_m_ul	cysc_egfr	total_protein_intake_percent_rda
674	1000	4	0.871455	0.0660206	0.909091	0.106716	0.363636	1	0.744168	0.813559	0.211777	-0.305085	1	0.844667	0.833333	0.171953	0.333333	1	0.9036	1	0.141729	0	1	alt_u_l	rbc_m_ul	sn_hearing_loss	incomplete_protein_percent_rda
3801	1000	7	0.871273	0.0607061	0.909091	0.100089	0.363636	1	0.739995	0.813559	0.200839	-0.305085	1	0.898333	1	0.136481	0.166667	1	0.8388	0.8	0.138974	0.2	1	fsiq	optic_nerve_abnormality	alt_u_l	rbc_m_ul	platelets_k_ul	lvef_percent	cysc_egfr
3503	1000	8	0.871182	0.0648426	0.909091	0.105958	0.454545	1	0.737821	0.813559	0.217994	-0.1	1	0.897167	0.833333	0.117	0.333333	1	0.84	0.8	0.194828	0	1	fsiq	optic_nerve_abnormality	wbc_k_ul	rbc_m_ul	sn_hearing_loss	cysc_egfr	ht_z_score	total_protein_intake_percent_rda
4053	1000	8	0.871182	0.0590796	0.909091	0.098345	0.454545	1	0.739839	0.813559	0.197863	-0.0645161	1	0.887667	0.833333	0.13358	0.166667	1	0.8514	0.8	0.157171	0.2	1	fsiq	optic_nerve_abnormality	alt_u_l	wbc_k_ul	rbc_m_ul	platelets_k_ul	lvef_percent	ht_z_score
3012	1000	7	0.870909	0.0568149	0.909091	0.0958093	0.454545	1	0.737238	0.813559	0.197731	-0.178571	1	0.901667	0.833333	0.108823	0.5	1	0.834	0.8	0.18132	0	1	fsiq	alt_u_l	wbc_k_ul	rbc_m_ul	platelets_k_ul	total_protein_intake_percent_rda	incomplete_protein_percent_rda
3026	1000	7	0.870818	0.0607666	0.909091	0.0999573	0.636364	1	0.738442	0.813559	0.204727	0.214286	1	0.880667	0.833333	0.12404	0.333333	1	0.859	1	0.184263	0.2	1	fsiq	alt_u_l	wbc_k_ul	rbc_m_ul	platelets_k_ul	lvef_percent	incomplete_protein_percent_rda
763	1000	7	0.870818	0.0682795	0.909091	0.109515	0.454545	1	0.741788	0.813559	0.217064	-0.137931	1	0.860833	0.833333	0.160442	0.166667	1	0.8828	1	0.136978	0.2	1	alt_u_l	rbc_m_ul	platelets_k_ul	sn_hearing_loss	lvef_percent	cysc_egfr	total_protein_intake_percent_rda
3995	1000	8	0.870727	0.0620378	0.909091	0.100542	0.454545	1	0.738559	0.813559	0.203586	-0.137931	1	0.892167	1	0.134479	0.333333	1	0.845	0.8	0.162115	0.2	1	fsiq	optic_nerve_abnormality	alt_u_l	wbc_k_ul	rbc_m_ul	lvef_percent	cysc_egfr	total_protein_intake_percent_rda
4071	1000	9	0.870727	0.0607214	0.909091	0.0997153	0.454545	1	0.737991	0.813559	0.202894	-0.0645161	1	0.8915	0.833333	0.126026	0.333333	1	0.8458	0.8	0.175651	0.2	1	fsiq	optic_nerve_abnormality	alt_u_l	wbc_k_ul	rbc_m_ul	platelets_k_ul	sn_hearing_loss	ht_z_score	total_protein_intake_percent_rda
955	1000	7	0.870727	0.0658707	0.909091	0.106534	0.454545	1	0.74134	0.813559	0.212736	-0.137931	1	0.856833	0.833333	0.154738	0.166667	1	0.8874	1	0.148672	0.2	1	alt_u_l	wbc_k_ul	rbc_m_ul	sn_hearing_loss	lvef_percent	cysc_egfr	total_protein_intake_percent_rda
743	1000	6	0.870545	0.0568733	0.909091	0.093388	0.454545	1	0.740632	0.813559	0.186185	-0.1	1	0.861167	0.833333	0.149063	0.166667	1	0.8818	1	0.144809	0.2	1	alt_u_l	rbc_m_ul	platelets_k_ul	sn_hearing_loss	ht_z_score	total_protein_intake_percent_rda
4051	1000	8	0.870455	0.0639701	0.909091	0.105066	0.272727	1	0.737579	0.813559	0.214087	-0.419355	1	0.891	1	0.132384	0.166667	1	0.8458	0.8	0.177239	0	1	fsiq	optic_nerve_abnormality	alt_u_l	wbc_k_ul	rbc_m_ul	platelets_k_ul	lvef_percent	total_protein_intake_percent_rda
3493	1000	6	0.870364	0.060082	0.909091	0.0984885	0.454545	1	0.736731	0.813559	0.201114	-0.0645161	1	0.898667	1	0.124822	0.166667	1	0.8364	0.8	0.178849	0.2	1	fsiq	optic_nerve_abnormality	wbc_k_ul	rbc_m_ul	sn_hearing_loss	ht_z_score
2737	1000	5	0.870182	0.0606991	0.909091	0.0987524	0.454545	1	0.737384	0.813559	0.199825	-0.1	1	0.893667	1	0.133082	0.333333	1	0.842	0.8	0.159315	0	1	fsiq	alt_u_l	rbc_m_ul	sn_hearing_loss	lvef_percent
3051	1000	8	0.87	0.0616332	0.909091	0.100178	0.454545	1	0.737348	0.813559	0.202729	-0.1	1	0.885833	0.833333	0.131698	0.166667	1	0.851	0.8	0.160826	0.2	1	fsiq	alt_u_l	wbc_k_ul	rbc_m_ul	platelets_k_ul	sn_hearing_loss	cysc_egfr	total_protein_intake_percent_rda
3527	1000	7	0.869909	0.0663107	0.909091	0.107897	0.363636	1	0.734692	0.813559	0.22087	-0.350877	1	0.912667	1	0.119482	0.333333	1	0.8186	0.8	0.186679	0	1	fsiq	optic_nerve_abnormality	wbc_k_ul	rbc_m_ul	platelets_k_ul	ht_z_score	total_protein_intake_percent_rda
951	1000	7	0.869909	0.0614897	0.909091	0.100101	0.363636	1	0.738416	0.813559	0.201079	-0.305085	1	0.872333	0.833333	0.147198	0.333333	1	0.867	0.8	0.156638	0	1	alt_u_l	wbc_k_ul	rbc_m_ul	sn_hearing_loss	lvef_percent	ht_z_score	total_protein_intake_percent_rda
943	1000	7	0.869636	0.0657648	0.909091	0.105431	0.363636	1	0.737803	0.813559	0.211255	-0.305085	1	0.875167	1	0.157665	0.333333	1	0.863	1	0.164979	0	1	alt_u_l	wbc_k_ul	rbc_m_ul	sn_hearing_loss	cysc_egfr	ht_z_score	total_protein_intake_percent_rda
954	1000	7	0.869636	0.0655055	0.909091	0.105274	0.454545	1	0.739094	0.813559	0.210521	-0.178571	1	0.854667	0.833333	0.150039	0.333333	1	0.8876	1	0.147608	0	1	alt_u_l	wbc_k_ul	rbc_m_ul	sn_hearing_loss	lvef_percent	cysc_egfr	incomplete_protein_percent_rda
4042	1000	8	0.869545	0.0662157	0.909091	0.105671	0.454545	1	0.736459	0.813559	0.21399	-0.1	1	0.882667	0.833333	0.137342	0.166667	1	0.8538	0.8	0.170806	0.2	1	fsiq	optic_nerve_abnormality	alt_u_l	wbc_k_ul	rbc_m_ul	platelets_k_ul	cysc_egfr	incomplete_protein_percent_rda
2781	1000	7	0.869364	0.062336	0.909091	0.100299	0.363636	1	0.736613	0.813559	0.200809	-0.222222	1	0.887167	1	0.145051	0.166667	1	0.848	0.8	0.149795	0.2	1	fsiq	alt_u_l	rbc_m_ul	platelets_k_ul	lvef_percent	cysc_egfr	ht_z_score
4001	1000	6	0.869364	0.056961	0.909091	0.0928464	0.454545	1	0.735503	0.813559	0.189065	-0.03125	1	0.888833	0.833333	0.130248	0.166667	1	0.846	0.8	0.172261	0	1	fsiq	optic_nerve_abnormality	alt_u_l	wbc_k_ul	rbc_m_ul	sn_hearing_loss
2692	1000	5	0.869182	0.0524331	0.909091	0.0855301	0.454545	1	0.734562	0.813559	0.174742	-0.178571	1	0.901833	1	0.118859	0.5	1	0.83	0.8	0.156475	0	1	fsiq	alt_u_l	rbc_m_ul	total_protein_intake_percent_rda	incomplete_protein_percent_rda
2755	1000	5	0.869182	0.0548163	0.909091	0.0884778	0.454545	1	0.734455	0.813559	0.180362	-0.178571	1	0.903667	1	0.114064	0.333333	1	0.8278	0.8	0.152874	0	1	fsiq	alt_u_l	rbc_m_ul	platelets_k_ul	total_protein_intake_percent_rda
4057	1000	8	0.869182	0.0376537	0.909091	0.0562361	0.636364	1	0.737458	0.813559	0.114252	0.241379	1	0.845	0.833333	0.0540589	0.333333	1	0.8982	1	0.106245	0.4	1	fsiq	optic_nerve_abnormality	alt_u_l	wbc_k_ul	rbc_m_ul	platelets_k_ul	lvef_percent	cysc_egfr
424	1000	6	0.869182	0.0654647	0.909091	0.105612	0.454545	1	0.735796	0.813559	0.214241	-0.1	1	0.8795	0.833333	0.135906	0.333333	1	0.8568	0.8	0.172521	0.2	1	wbc_k_ul	rbc_m_ul	sn_hearing_loss	ht_z_score	total_protein_intake_percent_rda	incomplete_protein_percent_rda
3986	1000	7	0.869091	0.059661	0.909091	0.0966176	0.454545	1	0.736416	0.813559	0.194702	-0.0645161	1	0.870833	0.833333	0.138551	0.166667	1	0.867	1	0.161917	0.4	1	fsiq	optic_nerve_abnormality	alt_u_l	wbc_k_ul	rbc_m_ul	lvef_percent	incomplete_protein_percent_rda
1931	1000	6	0.869	0.0683943	0.909091	0.109013	0.363636	1	0.737587	0.813559	0.216313	-0.262295	1	0.867167	0.833333	0.160097	0.166667	1	0.8712	0.8	0.142235	0	1	optic_nerve_abnormality	alt_u_l	wbc_k_ul	rbc_m_ul	cysc_egfr	total_protein_intake_percent_rda
940	1000	7	0.869	0.0651387	0.909091	0.104202	0.454545	1	0.737666	0.813559	0.208076	-0.137931	1	0.859833	0.833333	0.152439	0.333333	1	0.88	1	0.144571	0.2	1	alt_u_l	wbc_k_ul	rbc_m_ul	sn_hearing_loss	cysc_egfr	total_protein_intake_percent_rda	incomplete_protein_percent_rda
988	1000	8	0.869	0.0710033	0.909091	0.112229	0.363636	1	0.737897	0.813559	0.224518	-0.262295	1	0.855667	0.833333	0.159771	0.166667	1	0.885	1	0.154009	0.2	1	alt_u_l	wbc_k_ul	rbc_m_ul	platelets_k_ul	lvef_percent	cysc_egfr	total_protein_intake_percent_rda	incomplete_protein_percent_rda
1455	1000	7	0.868636	0.0673516	0.909091	0.107503	0.363636	1	0.736131	0.813559	0.216674	-0.262295	1	0.8575	0.833333	0.142078	0.333333	1	0.882	1	0.167881	0.2	1	optic_nerve_abnormality	wbc_k_ul	rbc_m_ul	sn_hearing_loss	cysc_egfr	ht_z_score	total_protein_intake_percent_rda
2785	1000	5	0.868545	0.0644687	0.909091	0.101816	0.454545	1	0.733808	0.813559	0.206741	-0.1	1	0.894833	1	0.129469	0.333333	1	0.837	0.8	0.160676	0	1	fsiq	alt_u_l	rbc_m_ul	platelets_k_ul	sn_hearing_loss
1946	1000	7	0.868455	0.0628866	0.909091	0.10125	0.272727	1	0.736817	0.813559	0.200182	-0.375	1	0.862	0.833333	0.15575	0	1	0.8762	0.8	0.131495	0.2	1	optic_nerve_abnormality	alt_u_l	wbc_k_ul	rbc_m_ul	lvef_percent	cysc_egfr	incomplete_protein_percent_rda
2960	1000	8	0.868455	0.0620339	0.909091	0.099851	0.454545	1	0.73299	0.813559	0.20343	-0.1	1	0.8975	1	0.126639	0.333333	1	0.8336	0.8	0.175333	0.2	1	fsiq	alt_u_l	wbc_k_ul	rbc_m_ul	cysc_egfr	ht_z_score	total_protein_intake_percent_rda	incomplete_protein_percent_rda
1416	1000	6	0.868273	0.0578551	0.909091	0.0930852	0.454545	1	0.73314	0.813559	0.189609	-0.03125	1	0.889833	0.833333	0.122771	0.166667	1	0.8424	0.8	0.167303	0.2	1	optic_nerve_abnormality	wbc_k_ul	rbc_m_ul	ht_z_score	total_protein_intake_percent_rda	incomplete_protein_percent_rda
2440	1000	6	0.868273	0.0625303	0.909091	0.101747	0.454545	1	0.729864	0.813559	0.210955	-0.137931	1	0.924833	1	0.104349	0.5	1	0.8004	0.8	0.199097	0.2	1	fsiq	wbc_k_ul	rbc_m_ul	ht_z_score	total_protein_intake_percent_rda	incomplete_protein_percent_rda
3022	1000	8	0.868182	0.0666403	0.909091	0.105425	0.363636	1	0.733352	0.813559	0.213572	-0.222222	1	0.887667	1	0.139086	0.166667	1	0.8448	0.8	0.173271	0.2	1	fsiq	alt_u_l	wbc_k_ul	rbc_m_ul	platelets_k_ul	cysc_egfr	ht_z_score	incomplete_protein_percent_rda
2999	1000	8	0.868091	0.0618137	0.909091	0.0981129	0.454545	1	0.73368	0.813559	0.199212	-0.0645161	1	0.878	0.833333	0.131529	0.333333	1	0.8562	0.8	0.165496	0	1	fsiq	alt_u_l	wbc_k_ul	rbc_m_ul	sn_hearing_loss	lvef_percent	ht_z_score	total_protein_intake_percent_rda
4069	1000	8	0.868091	0.0653758	0.909091	0.103128	0.454545	1	0.7339	0.813559	0.209226	-0.137931	1	0.874333	0.833333	0.138862	0.333333	1	0.8606	0.8	0.172039	0	1	fsiq	optic_nerve_abnormality	alt_u_l	wbc_k_ul	rbc_m_ul	platelets_k_ul	sn_hearing_loss	ht_z_score
2754	1000	5	0.868	0.0614808	0.909091	0.0989566	0.363636	1	0.731792	0.813559	0.202357	-0.350877	1	0.9015	1	0.118817	0.333333	1	0.8278	0.8	0.169753	0	1	fsiq	alt_u_l	rbc_m_ul	platelets_k_ul	incomplete_protein_percent_rda
691	1000	5	0.868	0.0720278	0.909091	0.111459	0.454545	1	0.735036	0.813559	0.22298	-0.0645161	1	0.868	0.833333	0.157023	0.333333	1	0.868	0.8	0.156334	0.2	1	alt_u_l	rbc_m_ul	sn_hearing_loss	lvef_percent	total_protein_intake_percent_rda
2503	1000	6	0.867909	0.0640118	0.909091	0.102331	0.545454	1	0.729159	0.813559	0.212372	0	1	0.922333	1	0.10478	0.5	1	0.8026	0.8	0.201777	0	1	fsiq	wbc_k_ul	rbc_m_ul	platelets_k_ul	ht_z_score	total_protein_intake_percent_rda
932	1000	6	0.867909	0.066062	0.909091	0.104253	0.363636	1	0.736045	0.813559	0.207029	-0.262295	1	0.8535	0.833333	0.159798	0.166667	1	0.8852	1	0.141566	0.2	1	alt_u_l	wbc_k_ul	rbc_m_ul	sn_hearing_loss	total_protein_intake_percent_rda	incomplete_protein_percent_rda
4081	1000	8	0.867727	0.0646207	0.909091	0.10258	0.454545	1	0.732987	0.813559	0.208585	-0.137931	1	0.8745	0.833333	0.137302	0.166667	1	0.8596	1	0.175951	0	1	fsiq	optic_nerve_abnormality	alt_u_l	wbc_k_ul	rbc_m_ul	platelets_k_ul	sn_hearing_loss	lvef_percent
657	1000	3	0.867545	0.0560673	0.909091	0.0899555	0.545454	1	0.732671	0.813559	0.18036	0.153846	1	0.888667	1	0.140879	0.166667	1	0.8422	0.8	0.148463	0.2	1	alt_u_l	rbc_m_ul	lvef_percent
2470	1000	6	0.867455	0.0583196	0.909091	0.0930335	0.545454	1	0.728562	0.813559	0.192588	0	1	0.926	1	0.105048	0.5	1	0.7972	0.8	0.184462	0	1	fsiq	wbc_k_ul	rbc_m_ul	sn_hearing_loss	ht_z_score	incomplete_protein_percent_rda
3016	1000	8	0.867455	0.0618652	0.909091	0.0983082	0.454545	1	0.730723	0.813559	0.200969	-0.137931	1	0.8995	1	0.129314	0.5	1	0.829	0.8	0.18031	0.2	1	fsiq	alt_u_l	wbc_k_ul	rbc_m_ul	platelets_k_ul	ht_z_score	total_protein_intake_percent_rda	incomplete_protein_percent_rda
3030	1000	8	0.867455	0.0626959	0.909091	0.100142	0.363636	1	0.731715	0.813559	0.203553	-0.222222	1	0.887333	1	0.133923	0.166667	1	0.8436	0.8	0.173347	0.2	1	fsiq	alt_u_l	wbc_k_ul	rbc_m_ul	platelets_k_ul	lvef_percent	ht_z_score	incomplete_protein_percent_rda
1985	1000	5	0.867	0.0579221	0.909091	0.0925161	0.454545	1	0.733567	0.813559	0.183903	-0.03125	1	0.858833	0.833333	0.144947	0.166667	1	0.8768	0.8	0.135499	0.4	1	optic_nerve_abnormality	alt_u_l	wbc_k_ul	rbc_m_ul	platelets_k_ul
3053	1000	8	0.867	0.0660352	0.909091	0.103729	0.363636	1	0.731411	0.813559	0.209327	-0.222222	1	0.884	0.833333	0.139472	0.166667	1	0.8466	0.8	0.16265	0.2	1	fsiq	alt_u_l	wbc_k_ul	rbc_m_ul	platelets_k_ul	sn_hearing_loss	cysc_egfr	ht_z_score
1511	1000	7	0.866909	0.0724338	0.909091	0.111422	0.545454	1	0.732644	0.813559	0.224831	0	1	0.857167	0.833333	0.149755	0.166667	1	0.8786	1	0.174277	0	1	optic_nerve_abnormality	wbc_k_ul	rbc_m_ul	platelets_k_ul	sn_hearing_loss	ht_z_score	total_protein_intake_percent_rda
3067	1000	9	0.866909	0.0577998	0.909091	0.0927872	0.545454	1	0.731047	0.813559	0.188231	0.0677966	1	0.883333	0.833333	0.124784	0.333333	1	0.8472	0.8	0.155036	0.2	1	fsiq	alt_u_l	wbc_k_ul	rbc_m_ul	platelets_k_ul	sn_hearing_loss	lvef_percent	cysc_egfr	total_protein_intake_percent_rda
693	1000	5	0.866909	0.0676104	0.909091	0.104764	0.454545	1	0.732345	0.813559	0.208808	-0.0645161	1	0.876833	1	0.158796	0.166667	1	0.855	0.8	0.156459	0.2	1	alt_u_l	rbc_m_ul	sn_hearing_loss	lvef_percent	ht_z_score
392	1000	5	0.866818	0.0601293	0.909091	0.0949931	0.545454	1	0.730633	0.813559	0.194436	0.0350877	1	0.8765	0.833333	0.126105	0.333333	1	0.8552	1	0.178058	0.2	1	wbc_k_ul	rbc_m_ul	ht_z_score	total_protein_intake_percent_rda	incomplete_protein_percent_rda
1002	1000	7	0.866727	0.0720877	0.909091	0.109857	0.454545	1	0.732604	0.813559	0.219815	-0.1	1	0.862333	0.833333	0.14912	0.333333	1	0.872	0.8	0.151125	0.2	1	alt_u_l	wbc_k_ul	rbc_m_ul	platelets_k_ul	sn_hearing_loss	cysc_egfr	incomplete_protein_percent_rda
1019	1000	8	0.866636	0.0747076	0.909091	0.115656	0.363636	1	0.733577	0.813559	0.229142	-0.262295	1	0.8535	0.833333	0.165609	0.166667	1	0.8824	1	0.144607	0.2	1	alt_u_l	wbc_k_ul	rbc_m_ul	platelets_k_ul	sn_hearing_loss	lvef_percent	cysc_egfr	total_protein_intake_percent_rda
1423	1000	6	0.866545	0.0607807	0.909091	0.0962992	0.454545	1	0.730227	0.813559	0.19576	-0.03125	1	0.877833	0.833333	0.124975	0.166667	1	0.853	0.8	0.168699	0.2	1	optic_nerve_abnormality	wbc_k_ul	rbc_m_ul	cysc_egfr	ht_z_score	total_protein_intake_percent_rda
2441	1000	4	0.866545	0.0640615	0.909091	0.101486	0.363636	1	0.728277	0.813559	0.20963	-0.350877	1	0.8925	0.833333	0.121964	0.166667	1	0.8354	1	0.204227	0	1	fsiq	wbc_k_ul	rbc_m_ul	cysc_egfr
3038	1000	9	0.866545	0.0640076	0.909091	0.100914	0.363636	1	0.73021	0.813559	0.204821	-0.222222	1	0.881333	0.833333	0.135166	0.166667	1	0.8488	0.8	0.172651	0.2	1	fsiq	alt_u_l	wbc_k_ul	rbc_m_ul	platelets_k_ul	lvef_percent	cysc_egfr	ht_z_score	incomplete_protein_percent_rda
3972	1000	7	0.866545	0.0605609	0.909091	0.0952627	0.545454	1	0.730156	0.813559	0.19296	0.0350877	1	0.885333	0.833333	0.13158	0.166667	1	0.844	0.8	0.16325	0.2	1	fsiq	optic_nerve_abnormality	alt_u_l	wbc_k_ul	rbc_m_ul	total_protein_intake_percent_rda	incomplete_protein_percent_rda
3991	1000	8	0.866545	0.0637315	0.909091	0.100173	0.454545	1	0.730861	0.813559	0.202081	-0.1	1	0.8755	0.833333	0.133919	0.333333	1	0.8558	0.8	0.159473	0.2	1	fsiq	optic_nerve_abnormality	alt_u_l	wbc_k_ul	rbc_m_ul	lvef_percent	ht_z_score	total_protein_intake_percent_rda
2779	1000	7	0.866455	0.0556105	0.909091	0.0871001	0.454545	1	0.730344	0.813559	0.176704	-0.1	1	0.880333	0.833333	0.124391	0.333333	1	0.8498	0.8	0.151205	0	1	fsiq	alt_u_l	rbc_m_ul	platelets_k_ul	lvef_percent	cysc_egfr	total_protein_intake_percent_rda
2982	1000	7	0.866182	0.0633355	0.909091	0.099187	0.454545	1	0.728344	0.813559	0.202053	-0.03125	1	0.894833	0.916667	0.126866	0.166667	1	0.8318	0.8	0.177821	0.2	1	fsiq	alt_u_l	wbc_k_ul	rbc_m_ul	sn_hearing_loss	ht_z_score	incomplete_protein_percent_rda
2989	1000	7	0.866091	0.0684481	0.909091	0.105886	0.454545	1	0.72959	0.813559	0.213621	-0.137931	1	0.8835	1	0.147307	0.333333	1	0.8452	0.8	0.169664	0.2	1	fsiq	alt_u_l	wbc_k_ul	rbc_m_ul	sn_hearing_loss	cysc_egfr	ht_z_score
738	1000	5	0.866091	0.0751585	0.909091	0.113867	0.454545	1	0.732475	0.813559	0.227211	-0.178571	1	0.852333	0.833333	0.171599	0.333333	1	0.8826	1	0.154016	0	1	alt_u_l	rbc_m_ul	platelets_k_ul	sn_hearing_loss	incomplete_protein_percent_rda
2974	1000	8	0.866	0.0684139	0.909091	0.105182	0.454545	1	0.728518	0.813559	0.214761	-0.0645161	1	0.885833	0.833333	0.136672	0.333333	1	0.8422	0.8	0.184752	0	1	fsiq	alt_u_l	wbc_k_ul	rbc_m_ul	lvef_percent	cysc_egfr	ht_z_score	incomplete_protein_percent_rda
1977	1000	7	0.865909	0.0663336	0.909091	0.102959	0.454545	1	0.733167	0.813559	0.203131	-0.03125	1	0.838167	0.833333	0.171693	0.166667	1	0.8992	1	0.140353	0.2	1	optic_nerve_abnormality	alt_u_l	wbc_k_ul	rbc_m_ul	sn_hearing_loss	lvef_percent	cysc_egfr
2477	1000	6	0.865909	0.0669188	0.909091	0.104316	0.363636	1	0.726116	0.813559	0.214124	-0.262295	1	0.914	1	0.122052	0.333333	1	0.8082	0.8	0.19414	0.2	1	fsiq	wbc_k_ul	rbc_m_ul	sn_hearing_loss	cysc_egfr	ht_z_score
2793	1000	6	0.865909	0.0640786	0.909091	0.0995267	0.454545	1	0.729126	0.813559	0.200539	-0.1	1	0.8895	1	0.142806	0.333333	1	0.8376	0.8	0.155339	0	1	fsiq	alt_u_l	rbc_m_ul	platelets_k_ul	sn_hearing_loss	cysc_egfr
1463	1000	7	0.865818	0.0678644	0.909091	0.105029	0.454545	1	0.730332	0.813559	0.211919	-0.0645161	1	0.856667	0.833333	0.139154	0.166667	1	0.8768	1	0.166522	0.2	1	optic_nerve_abnormality	wbc_k_ul	rbc_m_ul	sn_hearing_loss	lvef_percent	ht_z_score	total_protein_intake_percent_rda
995	1000	6	0.865818	0.0716362	0.909091	0.11033	0.363636	1	0.731735	0.813559	0.218924	-0.305085	1	0.858167	0.833333	0.164297	0.166667	1	0.875	0.8	0.138687	0	1	alt_u_l	wbc_k_ul	rbc_m_ul	platelets_k_ul	sn_hearing_loss	total_protein_intake_percent_rda
1961	1000	6	0.865727	0.0689426	0.909091	0.105894	0.454545	1	0.731795	0.813559	0.21033	-0.1	1	0.85	0.833333	0.165242	0.166667	1	0.8846	1	0.147596	0.4	1	optic_nerve_abnormality	alt_u_l	wbc_k_ul	rbc_m_ul	sn_hearing_loss	cysc_egfr
898	1000	4	0.865455	0.059674	0.909091	0.0939786	0.545454	1	0.732612	0.813559	0.186363	0.0677966	1	0.822167	0.833333	0.146371	0.333333	1	0.9174	1	0.124389	0.2	1	alt_u_l	wbc_k_ul	rbc_m_ul	incomplete_protein_percent_rda
3729	1000	5	0.865273	0.0662899	0.909091	0.102407	0.363636	1	0.728626	0.813559	0.20452	-0.222222	1	0.8815	1	0.148162	0.166667	1	0.8458	0.8	0.146847	0.2	1	fsiq	optic_nerve_abnormality	alt_u_l	rbc_m_ul	lvef_percent
746	1000	6	0.865273	0.076906	0.909091	0.115253	0.363636	1	0.730639	0.813559	0.229181	-0.350877	1	0.8555	0.833333	0.174356	0.166667	1	0.877	1	0.156894	0	1	alt_u_l	rbc_m_ul	platelets_k_ul	sn_hearing_loss	cysc_egfr	incomplete_protein_percent_rda
391	1000	4	0.865091	0.0610193	0.909091	0.0951223	0.545454	1	0.727517	0.813559	0.192385	0.0677966	1	0.879	0.833333	0.138204	0.333333	1	0.8484	0.8	0.168778	0.2	1	wbc_k_ul	rbc_m_ul	ht_z_score	total_protein_intake_percent_rda
2758	1000	6	0.865	0.0671067	0.909091	0.103215	0.454545	1	0.725814	0.813559	0.210557	-0.137931	1	0.898833	1	0.130081	0.333333	1	0.8244	0.8	0.17617	0	1	fsiq	alt_u_l	rbc_m_ul	platelets_k_ul	ht_z_score	incomplete_protein_percent_rda
4013	1000	8	0.864909	0.067346	0.909091	0.103537	0.454545	1	0.726626	0.813559	0.208843	-0.1	1	0.889833	1	0.139321	0.166667	1	0.835	0.8	0.1677	0.2	1	fsiq	optic_nerve_abnormality	alt_u_l	wbc_k_ul	rbc_m_ul	sn_hearing_loss	cysc_egfr	ht_z_score
4061	1000	9	0.864818	0.0667707	0.909091	0.102494	0.454545	1	0.726396	0.813559	0.208037	-0.137931	1	0.885667	0.833333	0.1291	0.333333	1	0.8398	0.8	0.167344	0.2	1	fsiq	optic_nerve_abnormality	alt_u_l	wbc_k_ul	rbc_m_ul	platelets_k_ul	lvef_percent	cysc_egfr	ht_z_score
2511	1000	7	0.864727	0.0659129	0.909091	0.102333	0.454545	1	0.723741	0.813559	0.212212	-0.178571	1	0.903333	0.833333	0.107757	0.333333	1	0.8184	0.8	0.19905	0	1	fsiq	wbc_k_ul	rbc_m_ul	platelets_k_ul	cysc_egfr	ht_z_score	total_protein_intake_percent_rda
753	1000	5	0.864727	0.0738346	0.909091	0.111465	0.454545	1	0.729156	0.813559	0.221336	-0.1	1	0.860667	0.833333	0.163305	0.166667	1	0.8696	0.8	0.145798	0.2	1	alt_u_l	rbc_m_ul	platelets_k_ul	sn_hearing_loss	lvef_percent
1527	1000	8	0.864636	0.0666361	0.909091	0.1033	0.454545	1	0.727692	0.813559	0.208329	-0.1	1	0.8615	0.833333	0.145602	0.333333	1	0.8684	1	0.170853	0.2	1	optic_nerve_abnormality	wbc_k_ul	rbc_m_ul	platelets_k_ul	sn_hearing_loss	lvef_percent	ht_z_score	total_protein_intake_percent_rda
2972	1000	8	0.864545	0.0665686	0.909091	0.102254	0.454545	1	0.7254	0.813559	0.208676	-0.1	1	0.888333	0.833333	0.129067	0.333333	1	0.836	0.8	0.176905	0	1	fsiq	alt_u_l	wbc_k_ul	rbc_m_ul	lvef_percent	cysc_egfr	total_protein_intake_percent_rda	incomplete_protein_percent_rda
2995	1000	7	0.864545	0.0592956	0.909091	0.0915845	0.545454	1	0.725461	0.813559	0.187218	0.0350877	1	0.8885	0.833333	0.122699	0.333333	1	0.8358	0.8	0.168246	0.2	1	fsiq	alt_u_l	wbc_k_ul	rbc_m_ul	sn_hearing_loss	lvef_percent	total_protein_intake_percent_rda
695	1000	6	0.864545	0.0630123	0.909091	0.0970234	0.545454	1	0.728852	0.813559	0.192973	0.0677966	1	0.853167	0.833333	0.155251	0.166667	1	0.8782	1	0.147331	0.4	1	alt_u_l	rbc_m_ul	sn_hearing_loss	lvef_percent	ht_z_score	total_protein_intake_percent_rda
2448	1000	7	0.864455	0.0632692	0.909091	0.0987148	0.363636	1	0.722553	0.813559	0.205288	-0.305085	1	0.911	1	0.103445	0.333333	1	0.8086	0.8	0.202007	0	1	fsiq	wbc_k_ul	rbc_m_ul	cysc_egfr	ht_z_score	total_protein_intake_percent_rda	incomplete_protein_percent_rda
3039	1000	9	0.864455	0.0683638	0.909091	0.104496	0.454545	1	0.725794	0.813559	0.21175	-0.137931	1	0.884667	0.833333	0.135585	0.333333	1	0.8402	0.8	0.170097	0.2	1	fsiq	alt_u_l	wbc_k_ul	rbc_m_ul	platelets_k_ul	lvef_percent	cysc_egfr	ht_z_score	total_protein_intake_percent_rda
2727	1000	6	0.864273	0.0600862	0.909091	0.0923066	0.454545	1	0.726276	0.813559	0.185078	-0.137931	1	0.883833	0.916667	0.139033	0.333333	1	0.8408	0.8	0.141263	0.2	1	fsiq	alt_u_l	rbc_m_ul	sn_hearing_loss	ht_z_score	total_protein_intake_percent_rda
3469	1000	6	0.864182	0.0633599	0.909091	0.0987167	0.454545	1	0.723735	0.813559	0.201785	-0.03125	1	0.898	1	0.129106	0.166667	1	0.8236	0.8	0.189206	0	1	fsiq	optic_nerve_abnormality	wbc_k_ul	rbc_m_ul	cysc_egfr	ht_z_score
4005	1000	7	0.864	0.0647791	0.909091	0.0985498	0.454545	1	0.725566	0.813559	0.199315	-0.1	1	0.874667	0.833333	0.138563	0.333333	1	0.8512	0.8	0.166992	0.2	1	fsiq	optic_nerve_abnormality	alt_u_l	wbc_k_ul	rbc_m_ul	sn_hearing_loss	ht_z_score
1448	1000	7	0.863909	0.0703189	0.909091	0.107079	0.454545	1	0.726169	0.813559	0.216625	-0.1	1	0.859	0.833333	0.145588	0.333333	1	0.8698	1	0.176633	0.2	1	optic_nerve_abnormality	wbc_k_ul	rbc_m_ul	sn_hearing_loss	ht_z_score	total_protein_intake_percent_rda	incomplete_protein_percent_rda
2694	1000	5	0.863909	0.068928	0.909091	0.10513	0.363636	1	0.724161	0.813559	0.213894	-0.305085	1	0.892	1	0.140119	0.333333	1	0.8302	0.8	0.17765	0	1	fsiq	alt_u_l	rbc_m_ul	ht_z_score	incomplete_protein_percent_rda
3983	1000	8	0.863909	0.0728106	0.909091	0.109145	0.454545	1	0.724681	0.813559	0.221577	-0.137931	1	0.884333	1	0.13935	0.166667	1	0.8394	0.8	0.174235	0	1	fsiq	optic_nerve_abnormality	alt_u_l	wbc_k_ul	rbc_m_ul	cysc_egfr	ht_z_score	total_protein_intake_percent_rda
936	1000	7	0.863727	0.06501	0.909091	0.0986343	0.545454	1	0.724593	0.813559	0.199897	0.0677966	1	0.88	0.833333	0.136246	0.333333	1	0.8442	0.8	0.168389	0.2	1	alt_u_l	wbc_k_ul	rbc_m_ul	sn_hearing_loss	ht_z_score	total_protein_intake_percent_rda	incomplete_protein_percent_rda
999	1000	7	0.863636	0.0705662	0.909091	0.105836	0.454545	1	0.726375	0.813559	0.210866	-0.03125	1	0.862667	0.833333	0.156161	0.166667	1	0.8648	0.8	0.152788	0.2	1	alt_u_l	wbc_k_ul	rbc_m_ul	platelets_k_ul	sn_hearing_loss	ht_z_score	total_protein_intake_percent_rda
1922	1000	5	0.863455	0.0622644	0.909091	0.0953938	0.545454	1	0.727634	0.813559	0.188298	0.0350877	1	0.842167	0.833333	0.157682	0.166667	1	0.889	1	0.131971	0.2	1	optic_nerve_abnormality	alt_u_l	wbc_k_ul	rbc_m_ul	incomplete_protein_percent_rda
2707	1000	5	0.863364	0.0561153	0.909091	0.0849338	0.454545	1	0.723606	0.813559	0.17237	-0.137931	1	0.889667	0.833333	0.124534	0.333333	1	0.8318	0.8	0.143977	0	1	fsiq	alt_u_l	rbc_m_ul	lvef_percent	total_protein_intake_percent_rda
2757	1000	5	0.863273	0.0419171	0.909091	0.0573796	0.545454	1	0.725429	0.813559	0.116855	0.0677966	1	0.840667	0.833333	0.0527479	0.5	1	0.8904	0.8	0.11314	0.4	1	fsiq	alt_u_l	rbc_m_ul	platelets_k_ul	ht_z_score
3501	1000	7	0.863273	0.0718462	0.909091	0.108765	0.454545	1	0.721221	0.813559	0.223232	-0.137931	1	0.9025	1	0.125093	0.333333	1	0.8162	0.8	0.198335	0.2	1	fsiq	optic_nerve_abnormality	wbc_k_ul	rbc_m_ul	sn_hearing_loss	cysc_egfr	ht_z_score
1681	1000	4	0.863	0.0728884	0.909091	0.108383	0.454545	1	0.724439	0.813559	0.215598	-0.03125	1	0.874167	0.833333	0.159329	0.166667	1	0.8496	0.8	0.156347	0.2	1	optic_nerve_abnormality	alt_u_l	rbc_m_ul	lvef_percent
2791	1000	7	0.863	0.0587062	0.909091	0.0882752	0.454545	1	0.7243	0.813559	0.17763	-0.1	1	0.8685	0.833333	0.133866	0.333333	1	0.8564	0.8	0.142967	0	1	fsiq	alt_u_l	rbc_m_ul	platelets_k_ul	sn_hearing_loss	ht_z_score	total_protein_intake_percent_rda
3042	1000	7	0.863	0.0668596	0.909091	0.101199	0.545454	1	0.72177	0.813559	0.207909	0.0350877	1	0.887	0.833333	0.119353	0.333333	1	0.8342	0.8	0.185539	0.2	1	fsiq	alt_u_l	wbc_k_ul	rbc_m_ul	platelets_k_ul	sn_hearing_loss	incomplete_protein_percent_rda
4002	1000	7	0.863	0.0661334	0.909091	0.10079	0.454545	1	0.723343	0.813559	0.20525	-0.0645161	1	0.869167	0.833333	0.131804	0.333333	1	0.8556	1	0.176805	0.2	1	fsiq	optic_nerve_abnormality	alt_u_l	wbc_k_ul	rbc_m_ul	sn_hearing_loss	incomplete_protein_percent_rda
1471	1000	8	0.862909	0.066586	0.909091	0.100542	0.454545	1	0.724646	0.813559	0.203019	-0.0645161	1	0.851667	0.833333	0.144014	0.333333	1	0.8764	1	0.169799	0.2	1	optic_nerve_abnormality	wbc_k_ul	rbc_m_ul	sn_hearing_loss	lvef_percent	cysc_egfr	ht_z_score	total_protein_intake_percent_rda
2984	1000	8	0.862909	0.0657921	0.909091	0.0993837	0.545454	1	0.721541	0.813559	0.203172	0.0677966	1	0.893833	0.833333	0.123579	0.333333	1	0.8258	0.8	0.177443	0.2	1	fsiq	alt_u_l	wbc_k_ul	rbc_m_ul	sn_hearing_loss	ht_z_score	total_protein_intake_percent_rda	incomplete_protein_percent_rda
1954	1000	6	0.862818	0.0638312	0.909091	0.0971946	0.454545	1	0.727407	0.813559	0.191724	-0.137931	1	0.826	0.833333	0.16592	0.166667	1	0.907	1	0.134645	0.2	1	optic_nerve_abnormality	alt_u_l	wbc_k_ul	rbc_m_ul	sn_hearing_loss	incomplete_protein_percent_rda
705	1000	3	0.862636	0.0666716	0.909091	0.10054	0.545454	1	0.724909	0.813559	0.200412	0.0983607	1	0.852667	0.833333	0.144462	0.333333	1	0.8746	0.8	0.136284	0.4	1	alt_u_l	rbc_m_ul	platelets_k_ul
1939	1000	6	0.862545	0.0628787	0.909091	0.0952141	0.545454	1	0.723689	0.813559	0.19025	0.0350877	1	0.867667	0.833333	0.144753	0.333333	1	0.8564	0.8	0.144637	0.2	1	optic_nerve_abnormality	alt_u_l	wbc_k_ul	rbc_m_ul	lvef_percent	total_protein_intake_percent_rda
2011	1000	8	0.862545	0.0696726	0.909091	0.104097	0.454545	1	0.724136	0.813559	0.207757	-0.0645161	1	0.863	0.833333	0.146732	0.333333	1	0.862	0.8	0.140056	0.2	1	optic_nerve_abnormality	alt_u_l	wbc_k_ul	rbc_m_ul	platelets_k_ul	lvef_percent	cysc_egfr	total_protein_intake_percent_rda
3046	1000	8	0.862545	0.0651743	0.909091	0.0981238	0.454545	1	0.720859	0.813559	0.200297	-0.1	1	0.896333	1	0.128637	0.333333	1	0.822	0.8	0.174202	0.2	1	fsiq	alt_u_l	wbc_k_ul	rbc_m_ul	platelets_k_ul	sn_hearing_loss	ht_z_score	incomplete_protein_percent_rda
2305	1000	2	0.862455	0.059026	0.909091	0.0900327	0.545454	1	0.716024	0.813559	0.188881	0.0350877	1	0.951333	1	0.0765483	0.666667	1	0.7558	0.8	0.1873	0.2	1	fsiq	wbc_k_ul
4011	1000	8	0.862455	0.0726009	0.909091	0.108531	0.454545	1	0.72101	0.813559	0.221348	-0.137931	1	0.888167	1	0.133271	0.333333	1	0.8316	0.8	0.183508	0.2	1	fsiq	optic_nerve_abnormality	alt_u_l	wbc_k_ul	rbc_m_ul	sn_hearing_loss	cysc_egfr	total_protein_intake_percent_rda
2725	1000	5	0.862364	0.0649107	0.909091	0.0970193	0.454545	1	0.722718	0.813559	0.194765	-0.137931	1	0.876167	0.833333	0.142564	0.166667	1	0.8458	0.8	0.147119	0.2	1	fsiq	alt_u_l	rbc_m_ul	sn_hearing_loss	ht_z_score
3745	1000	5	0.862364	0.0690857	0.909091	0.103377	0.454545	1	0.72206	0.813559	0.208163	-0.1	1	0.8835	1	0.148623	0.333333	1	0.837	0.8	0.164128	0.2	1	fsiq	optic_nerve_abnormality	alt_u_l	rbc_m_ul	sn_hearing_loss
680	1000	6	0.862091	0.0668842	0.909091	0.0988736	0.545454	1	0.722396	0.813559	0.198721	0.0677966	1	0.868	0.833333	0.146772	0.333333	1	0.855	0.8	0.160252	0.2	1	alt_u_l	rbc_m_ul	sn_hearing_loss	ht_z_score	total_protein_intake_percent_rda	incomplete_protein_percent_rda
3980	1000	8	0.862	0.0707089	0.909091	0.105196	0.545454	1	0.720508	0.813559	0.213494	0.0350877	1	0.887167	1	0.135742	0.166667	1	0.8318	0.8	0.172565	0.2	1	fsiq	optic_nerve_abnormality	alt_u_l	wbc_k_ul	rbc_m_ul	cysc_egfr	total_protein_intake_percent_rda	incomplete_protein_percent_rda
399	1000	5	0.861909	0.0653822	0.909091	0.0986192	0.545454	1	0.721282	0.813559	0.200231	0	1	0.870833	0.833333	0.137139	0.333333	1	0.8512	0.8	0.171487	0	1	wbc_k_ul	rbc_m_ul	cysc_egfr	ht_z_score	total_protein_intake_percent_rda
683	1000	5	0.861909	0.0748688	0.909091	0.111085	0.363636	1	0.72439	0.813559	0.218938	-0.305085	1	0.8515	0.833333	0.174978	0.166667	1	0.8744	0.8	0.139442	0.2	1	alt_u_l	rbc_m_ul	sn_hearing_loss	cysc_egfr	total_protein_intake_percent_rda
2773	1000	6	0.861818	0.0695375	0.909091	0.105272	0.272727	1	0.720923	0.813559	0.211551	-0.466667	1	0.884	1	0.146093	0.166667	1	0.8352	0.8	0.160956	0.2	1	fsiq	alt_u_l	rbc_m_ul	platelets_k_ul	lvef_percent	ht_z_score
3036	1000	9	0.861818	0.0652402	0.909091	0.0974361	0.545454	1	0.72036	0.813559	0.19898	0.0350877	1	0.878333	0.833333	0.127768	0.333333	1	0.842	0.8	0.173511	0.2	1	fsiq	alt_u_l	wbc_k_ul	rbc_m_ul	platelets_k_ul	lvef_percent	cysc_egfr	total_protein_intake_percent_rda	incomplete_protein_percent_rda
697	1000	5	0.861818	0.0763733	0.909091	0.112637	0.363636	1	0.724798	0.813559	0.221803	-0.184615	1	0.840833	0.833333	0.177334	0	1	0.887	1	0.142588	0.2	1	alt_u_l	rbc_m_ul	sn_hearing_loss	lvef_percent	cysc_egfr
2763	1000	6	0.861727	0.0563727	0.909091	0.0837355	0.454545	1	0.721083	0.813559	0.168387	-0.1	1	0.878333	0.833333	0.126894	0.333333	1	0.8418	0.8	0.13679	0.4	1	fsiq	alt_u_l	rbc_m_ul	platelets_k_ul	cysc_egfr	total_protein_intake_percent_rda
2966	1000	7	0.861636	0.064325	0.909091	0.0965797	0.454545	1	0.719812	0.813559	0.196282	-0.137931	1	0.8835	0.833333	0.132815	0.333333	1	0.8354	0.8	0.174176	0.2	1	fsiq	alt_u_l	wbc_k_ul	rbc_m_ul	lvef_percent	ht_z_score	incomplete_protein_percent_rda
3496	1000	8	0.861636	0.0764507	0.909091	0.112781	0.454545	1	0.717737	0.813559	0.23218	-0.0645161	1	0.8965	0.833333	0.122916	0.333333	1	0.8198	0.8	0.209026	0	1	fsiq	optic_nerve_abnormality	wbc_k_ul	rbc_m_ul	sn_hearing_loss	ht_z_score	total_protein_intake_percent_rda	incomplete_protein_percent_rda
2698	1000	5	0.861545	0.0686555	0.909091	0.10175	0.545454	1	0.720355	0.813559	0.204904	0.0350877	1	0.882667	0.833333	0.140939	0.333333	1	0.8362	0.8	0.158097	0.2	1	fsiq	alt_u_l	rbc_m_ul	cysc_egfr	incomplete_protein_percent_rda
2797	1000	7	0.861545	0.0404124	0.818182	0.0505981	0.545454	1	0.727961	0.645161	0.0978651	0.126984	1	0.753667	0.833333	0.0918664	0.333333	1	0.991	1	0.0502148	0.4	1	fsiq	alt_u_l	rbc_m_ul	platelets_k_ul	sn_hearing_loss	cysc_egfr	ht_z_score
2809	1000	7	0.861545	0.0703002	0.909091	0.103922	0.454545	1	0.72044	0.813559	0.209147	-0.1	1	0.8825	0.833333	0.143441	0.333333	1	0.8364	0.8	0.157924	0.2	1	fsiq	alt_u_l	rbc_m_ul	platelets_k_ul	sn_hearing_loss	lvef_percent	cysc_egfr
3464	1000	7	0.861455	0.0690348	0.909091	0.103442	0.454545	1	0.716877	0.813559	0.212776	-0.0645161	1	0.9105	1	0.113908	0.333333	1	0.8026	0.8	0.192848	0.2	1	fsiq	optic_nerve_abnormality	wbc_k_ul	rbc_m_ul	ht_z_score	total_protein_intake_percent_rda	incomplete_protein_percent_rda
989	1000	7	0.861364	0.0659137	0.909091	0.0981878	0.545454	1	0.720611	0.813559	0.196786	0.0677966	1	0.878	1	0.152298	0.333333	1	0.8414	0.8	0.156303	0.2	1	alt_u_l	wbc_k_ul	rbc_m_ul	platelets_k_ul	lvef_percent	cysc_egfr	ht_z_score
2710	1000	6	0.861273	0.0700816	0.909091	0.103597	0.545454	1	0.719226	0.813559	0.210144	0	1	0.885833	1	0.140484	0.333333	1	0.8318	0.8	0.171634	0	1	fsiq	alt_u_l	rbc_m_ul	lvef_percent	ht_z_score	incomplete_protein_percent_rda
946	1000	6	0.861273	0.0703245	0.909091	0.104867	0.363636	1	0.722873	0.813559	0.208783	-0.262295	1	0.840667	0.833333	0.156964	0.333333	1	0.886	1	0.147736	0.4	1	alt_u_l	wbc_k_ul	rbc_m_ul	sn_hearing_loss	lvef_percent	incomplete_protein_percent_rda
2706	1000	5	0.861091	0.0636378	0.909091	0.0950123	0.454545	1	0.719231	0.813559	0.192548	-0.137931	1	0.879667	0.833333	0.130738	0.333333	1	0.8388	0.8	0.160126	0.2	1	fsiq	alt_u_l	rbc_m_ul	lvef_percent	incomplete_protein_percent_rda
1953	1000	5	0.861	0.0635567	0.909091	0.0939592	0.454545	1	0.722672	0.813559	0.185388	-0.1	1	0.842667	0.833333	0.161573	0.333333	1	0.883	0.8	0.132547	0.4	1	optic_nerve_abnormality	alt_u_l	wbc_k_ul	rbc_m_ul	sn_hearing_loss
3725	1000	6	0.861	0.0781789	0.909091	0.113572	0.454545	1	0.719141	0.813559	0.228854	-0.137931	1	0.883	1	0.147571	0.166667	1	0.8346	0.8	0.168259	0.2	1	fsiq	optic_nerve_abnormality	alt_u_l	rbc_m_ul	cysc_egfr	ht_z_score
4085	1000	9	0.861	0.0665634	0.909091	0.0987668	0.454545	1	0.71919	0.813559	0.200773	-0.137931	1	0.872667	0.833333	0.135909	0.333333	1	0.847	0.8	0.174417	0.2	1	fsiq	optic_nerve_abnormality	alt_u_l	wbc_k_ul	rbc_m_ul	platelets_k_ul	sn_hearing_loss	lvef_percent	ht_z_score
961	1000	4	0.861	0.0653431	0.909091	0.0969918	0.454545	1	0.721719	0.813559	0.193307	-0.1	1	0.846833	0.833333	0.139557	0.333333	1	0.878	0.8	0.135994	0.4	1	alt_u_l	wbc_k_ul	rbc_m_ul	platelets_k_ul
1955	1000	6	0.860909	0.0646689	0.909091	0.0963045	0.454545	1	0.722118	0.813559	0.191076	-0.137931	1	0.843167	0.833333	0.158502	0.333333	1	0.8822	1	0.14347	0.2	1	optic_nerve_abnormality	alt_u_l	wbc_k_ul	rbc_m_ul	sn_hearing_loss	total_protein_intake_percent_rda
2445	1000	5	0.860909	0.0698256	0.909091	0.103828	0.454545	1	0.716162	0.813559	0.213704	-0.1	1	0.902	1	0.121882	0.333333	1	0.8116	0.8	0.200962	0	1	fsiq	wbc_k_ul	rbc_m_ul	cysc_egfr	ht_z_score
2997	1000	7	0.860909	0.0647339	0.909091	0.0964762	0.363636	1	0.718843	0.813559	0.194808	-0.222222	1	0.882167	0.833333	0.13435	0.166667	1	0.8354	0.8	0.158783	0	1	fsiq	alt_u_l	wbc_k_ul	rbc_m_ul	sn_hearing_loss	lvef_percent	ht_z_score
3003	1000	8	0.860909	0.067484	0.909091	0.100013	0.454545	1	0.719188	0.813559	0.202612	-0.178571	1	0.8735	0.833333	0.13287	0.333333	1	0.8458	0.8	0.162877	0	1	fsiq	alt_u_l	wbc_k_ul	rbc_m_ul	sn_hearing_loss	lvef_percent	cysc_egfr	total_protein_intake_percent_rda
3982	1000	8	0.860818	0.0685442	0.909091	0.101162	0.545454	1	0.718692	0.813559	0.204493	0.0983607	1	0.88	0.833333	0.140466	0.333333	1	0.8378	0.8	0.168522	0.2	1	fsiq	optic_nerve_abnormality	alt_u_l	wbc_k_ul	rbc_m_ul	cysc_egfr	ht_z_score	incomplete_protein_percent_rda
4038	1000	8	0.860818	0.0671448	0.909091	0.0990962	0.545454	1	0.71869	0.813559	0.201216	0.0350877	1	0.873833	0.833333	0.132558	0.333333	1	0.8452	0.8	0.173167	0.2	1	fsiq	optic_nerve_abnormality	alt_u_l	wbc_k_ul	rbc_m_ul	platelets_k_ul	ht_z_score	incomplete_protein_percent_rda
762	1000	7	0.860818	0.0789044	0.909091	0.11523	0.363636	1	0.722526	0.813559	0.228124	-0.305085	1	0.841	0.833333	0.172961	0.166667	1	0.8846	1	0.14541	0.2	1	alt_u_l	rbc_m_ul	platelets_k_ul	sn_hearing_loss	lvef_percent	cysc_egfr	incomplete_protein_percent_rda
3059	1000	8	0.860636	0.0703647	0.909091	0.103501	0.545454	1	0.717075	0.813559	0.212037	0.0350877	1	0.887	0.833333	0.124597	0.5	1	0.829	0.8	0.182955	0.2	1	fsiq	alt_u_l	wbc_k_ul	rbc_m_ul	platelets_k_ul	sn_hearing_loss	lvef_percent	total_protein_intake_percent_rda
3976	1000	8	0.860636	0.0666554	0.909091	0.0997565	0.454545	1	0.717486	0.813559	0.201798	-0.03125	1	0.89	1	0.136532	0.166667	1	0.8254	0.8	0.173854	0.2	1	fsiq	optic_nerve_abnormality	alt_u_l	wbc_k_ul	rbc_m_ul	ht_z_score	total_protein_intake_percent_rda	incomplete_protein_percent_rda
4017	1000	7	0.860636	0.0641625	0.909091	0.0962964	0.363636	1	0.717619	0.813559	0.196225	-0.305085	1	0.884667	0.833333	0.129071	0.166667	1	0.8318	0.8	0.172796	0	1	fsiq	optic_nerve_abnormality	alt_u_l	wbc_k_ul	rbc_m_ul	sn_hearing_loss	lvef_percent
3020	1000	8	0.860545	0.0633561	0.909091	0.093769	0.545454	1	0.717085	0.813559	0.191049	0.0350877	1	0.892333	1	0.127068	0.333333	1	0.8224	0.8	0.167111	0.2	1	fsiq	alt_u_l	wbc_k_ul	rbc_m_ul	platelets_k_ul	cysc_egfr	total_protein_intake_percent_rda	incomplete_protein_percent_rda
431	1000	6	0.860545	0.0730051	0.909091	0.108188	0.363636	1	0.719161	0.813559	0.218495	-0.262295	1	0.859667	0.833333	0.144702	0.166667	1	0.8616	1	0.177078	0	1	wbc_k_ul	rbc_m_ul	sn_hearing_loss	cysc_egfr	ht_z_score	total_protein_intake_percent_rda
2964	1000	7	0.860455	0.0637743	0.909091	0.0943815	0.545454	1	0.717229	0.813559	0.192663	0.126984	1	0.8825	0.833333	0.12185	0.333333	1	0.834	0.8	0.17086	0.2	1	fsiq	alt_u_l	wbc_k_ul	rbc_m_ul	lvef_percent	total_protein_intake_percent_rda	incomplete_protein_percent_rda
3777	1000	5	0.860455	0.0642187	0.909091	0.0950802	0.454545	1	0.718846	0.813559	0.189935	-0.1	1	0.875333	0.833333	0.14095	0.166667	1	0.8426	0.8	0.143965	0.2	1	fsiq	optic_nerve_abnormality	alt_u_l	rbc_m_ul	platelets_k_ul
4058	1000	9	0.860455	0.0700335	0.909091	0.103974	0.363636	1	0.718182	0.813559	0.210258	-0.222222	1	0.8735	0.833333	0.137599	0.166667	1	0.8448	0.8	0.170476	0.2	1	fsiq	optic_nerve_abnormality	alt_u_l	wbc_k_ul	rbc_m_ul	platelets_k_ul	lvef_percent	cysc_egfr	incomplete_protein_percent_rda
4077	1000	9	0.860273	0.0744296	0.909091	0.108866	0.454545	1	0.717344	0.813559	0.22054	-0.137931	1	0.880833	0.833333	0.144965	0.333333	1	0.8356	0.8	0.17968	0.2	1	fsiq	optic_nerve_abnormality	alt_u_l	wbc_k_ul	rbc_m_ul	platelets_k_ul	sn_hearing_loss	cysc_egfr	ht_z_score
650	1000	4	0.860273	0.0752962	0.909091	0.1106	0.363636	1	0.720691	0.813559	0.219137	-0.262295	1	0.851167	0.833333	0.177223	0.166667	1	0.8712	1	0.156701	0.2	1	alt_u_l	rbc_m_ul	cysc_egfr	incomplete_protein_percent_rda
920	1000	7	0.860182	0.0667186	0.909091	0.0977309	0.454545	1	0.718466	0.813559	0.19626	-0.03125	1	0.868	0.833333	0.149958	0.166667	1	0.8508	0.8	0.163236	0.2	1	alt_u_l	wbc_k_ul	rbc_m_ul	lvef_percent	ht_z_score	total_protein_intake_percent_rda	incomplete_protein_percent_rda
2731	1000	6	0.860091	0.0610081	0.909091	0.0898785	0.454545	1	0.717145	0.813559	0.1821	-0.137931	1	0.884167	0.833333	0.125226	0.333333	1	0.8312	0.8	0.144525	0.2	1	fsiq	alt_u_l	rbc_m_ul	sn_hearing_loss	cysc_egfr	total_protein_intake_percent_rda
3461	1000	5	0.860091	0.0654757	0.909091	0.0973035	0.454545	1	0.715917	0.813559	0.199027	-0.1	1	0.888	0.833333	0.13028	0.166667	1	0.8266	0.8	0.186567	0.2	1	fsiq	optic_nerve_abnormality	wbc_k_ul	rbc_m_ul	ht_z_score
899	1000	4	0.860091	0.0629303	0.909091	0.093222	0.545454	1	0.719758	0.813559	0.185784	0.0350877	1	0.850833	0.833333	0.142469	0.5	1	0.8712	0.8	0.133223	0.2	1	alt_u_l	wbc_k_ul	rbc_m_ul	total_protein_intake_percent_rda
4050	1000	8	0.86	0.0689202	0.909091	0.102194	0.363636	1	0.717425	0.813559	0.207323	-0.262295	1	0.867	0.833333	0.138633	0.333333	1	0.8516	1	0.177789	0.2	1	fsiq	optic_nerve_abnormality	alt_u_l	wbc_k_ul	rbc_m_ul	platelets_k_ul	lvef_percent	incomplete_protein_percent_rda
3061	1000	8	0.859909	0.0699453	0.909091	0.101703	0.454545	1	0.716264	0.813559	0.207107	-0.1	1	0.882667	0.833333	0.135918	0.333333	1	0.8326	0.8	0.177901	0.2	1	fsiq	alt_u_l	wbc_k_ul	rbc_m_ul	platelets_k_ul	sn_hearing_loss	lvef_percent	ht_z_score
649	1000	3	0.859909	0.0695377	0.909091	0.101051	0.454545	1	0.720546	0.813559	0.197697	-0.0645161	1	0.847833	0.833333	0.172119	0.166667	1	0.8744	0.8	0.130544	0.6	1	alt_u_l	rbc_m_ul	cysc_egfr
3747	1000	6	0.859818	0.0649625	0.909091	0.0949697	0.363636	1	0.716211	0.813559	0.191321	-0.305085	1	0.893667	1	0.137198	0.333333	1	0.8192	0.8	0.150911	0.2	1	fsiq	optic_nerve_abnormality	alt_u_l	rbc_m_ul	sn_hearing_loss	total_protein_intake_percent_rda
2801	1000	6	0.859727	0.0707352	0.909091	0.103311	0.454545	1	0.715385	0.813559	0.210343	-0.137931	1	0.891333	1	0.133702	0.166667	1	0.8218	0.8	0.175942	0	1	fsiq	alt_u_l	rbc_m_ul	platelets_k_ul	sn_hearing_loss	lvef_percent
3793	1000	6	0.859727	0.0688572	0.909091	0.100716	0.454545	1	0.716765	0.813559	0.202166	-0.0645161	1	0.882333	0.833333	0.139669	0.166667	1	0.8326	0.8	0.150066	0.2	1	fsiq	optic_nerve_abnormality	alt_u_l	rbc_m_ul	platelets_k_ul	lvef_percent
3559	1000	8	0.859636	0.0773411	0.909091	0.112581	0.363636	1	0.714448	0.813559	0.230091	-0.305085	1	0.894667	1	0.12987	0.166667	1	0.8176	0.8	0.191747	0	1	fsiq	optic_nerve_abnormality	wbc_k_ul	rbc_m_ul	platelets_k_ul	sn_hearing_loss	ht_z_score	total_protein_intake_percent_rda
2787	1000	6	0.859455	0.063295	0.909091	0.0917643	0.454545	1	0.714958	0.813559	0.186526	-0.1	1	0.895	0.833333	0.120833	0.333333	1	0.8168	0.8	0.150401	0.2	1	fsiq	alt_u_l	rbc_m_ul	platelets_k_ul	sn_hearing_loss	total_protein_intake_percent_rda
2711	1000	6	0.859364	0.0592731	0.909091	0.0860851	0.545454	1	0.716137	0.813559	0.174056	0	1	0.876667	0.833333	0.131764	0.333333	1	0.8386	0.8	0.147824	0	1	fsiq	alt_u_l	rbc_m_ul	lvef_percent	ht_z_score	total_protein_intake_percent_rda
2991	1000	8	0.859273	0.0714766	0.909091	0.104487	0.454545	1	0.715711	0.813559	0.211579	-0.1	1	0.875167	0.833333	0.138312	0.5	1	0.8402	0.8	0.169153	0.2	1	fsiq	alt_u_l	wbc_k_ul	rbc_m_ul	sn_hearing_loss	cysc_egfr	ht_z_score	total_protein_intake_percent_rda
3329	1000	3	0.859273	0.0613543	0.818182	0.0903933	0.545454	1	0.709913	0.645161	0.189459	0	1	0.942833	1	0.08492	0.666667	1	0.759	0.8	0.189301	0	1	fsiq	optic_nerve_abnormality	wbc_k_ul
3996	1000	9	0.859273	0.0684777	0.909091	0.0996231	0.454545	1	0.71523	0.813559	0.202662	-0.137931	1	0.878167	0.833333	0.129662	0.166667	1	0.8366	0.8	0.170908	0	1	fsiq	optic_nerve_abnormality	alt_u_l	wbc_k_ul	rbc_m_ul	lvef_percent	cysc_egfr	total_protein_intake_percent_rda	incomplete_protein_percent_rda
4010	1000	8	0.859273	0.0699098	0.909091	0.102488	0.454545	1	0.716293	0.813559	0.206498	-0.137931	1	0.868	0.833333	0.146012	0.166667	1	0.8488	0.8	0.169845	0.2	1	fsiq	optic_nerve_abnormality	alt_u_l	wbc_k_ul	rbc_m_ul	sn_hearing_loss	cysc_egfr	incomplete_protein_percent_rda
2001	1000	6	0.859	0.0669604	0.909091	0.0972576	0.454545	1	0.717297	0.813559	0.193122	-0.03125	1	0.854667	0.833333	0.150039	0.166667	1	0.8642	0.8	0.142894	0.2	1	optic_nerve_abnormality	alt_u_l	wbc_k_ul	rbc_m_ul	platelets_k_ul	lvef_percent
2246	1000	5	0.859	0.0742138	0.909091	0.107211	0.454545	1	0.710963	0.813559	0.223281	-0.178571	1	0.910667	1	0.100425	0.5	1	0.797	0.8	0.207447	0	1	fsiq	rbc_m_ul	platelets_k_ul	ht_z_score	incomplete_protein_percent_rda
400	1000	6	0.859	0.064757	0.909091	0.0953679	0.363636	1	0.71564	0.813559	0.193511	-0.262295	1	0.861833	0.833333	0.126088	0.333333	1	0.8556	0.8	0.166061	0.2	1	wbc_k_ul	rbc_m_ul	cysc_egfr	ht_z_score	total_protein_intake_percent_rda	incomplete_protein_percent_rda
933	1000	5	0.859	0.0693559	0.909091	0.0998596	0.454545	1	0.715486	0.813559	0.201197	-0.03125	1	0.873167	0.833333	0.144783	0.166667	1	0.842	0.8	0.166925	0.2	1	alt_u_l	wbc_k_ul	rbc_m_ul	sn_hearing_loss	ht_z_score
3715	1000	5	0.858909	0.0616337	0.909091	0.0892698	0.363636	1	0.714632	0.813559	0.178259	-0.305085	1	0.893	1	0.135246	0.166667	1	0.818	0.8	0.136875	0.2	1	fsiq	optic_nerve_abnormality	alt_u_l	rbc_m_ul	total_protein_intake_percent_rda
4027	1000	9	0.858909	0.0698075	0.909091	0.101824	0.454545	1	0.714237	0.813559	0.206777	-0.137931	1	0.883	0.833333	0.132479	0.166667	1	0.83	0.8	0.172307	0.2	1	fsiq	optic_nerve_abnormality	alt_u_l	wbc_k_ul	rbc_m_ul	sn_hearing_loss	lvef_percent	cysc_egfr	total_protein_intake_percent_rda
642	1000	3	0.858818	0.0657417	0.863636	0.0966514	0.454545	1	0.718811	0.72936	0.193526	-0.137931	1	0.817333	0.833333	0.148659	0.333333	1	0.9086	1	0.149226	0.2	1	alt_u_l	rbc_m_ul	incomplete_protein_percent_rda
652	1000	5	0.858818	0.0810006	0.909091	0.116379	0.363636	1	0.717602	0.813559	0.231978	-0.305085	1	0.845333	0.833333	0.171259	0.166667	1	0.875	1	0.165295	0.2	1	alt_u_l	rbc_m_ul	cysc_egfr	total_protein_intake_percent_rda	incomplete_protein_percent_rda
941	1000	6	0.858727	0.0754744	0.909091	0.108503	0.454545	1	0.714879	0.813559	0.217988	-0.1	1	0.878333	1	0.156878	0.166667	1	0.8352	0.8	0.171319	0.2	1	alt_u_l	wbc_k_ul	rbc_m_ul	sn_hearing_loss	cysc_egfr	ht_z_score
4066	1000	8	0.858636	0.0722851	0.909091	0.105169	0.454545	1	0.714217	0.813559	0.213705	-0.1	1	0.871667	0.833333	0.139423	0.333333	1	0.843	0.8	0.182823	0.2	1	fsiq	optic_nerve_abnormality	alt_u_l	wbc_k_ul	rbc_m_ul	platelets_k_ul	sn_hearing_loss	incomplete_protein_percent_rda
4075	1000	9	0.858636	0.0736958	0.909091	0.106342	0.454545	1	0.713477	0.813559	0.216484	-0.137931	1	0.883167	0.833333	0.133358	0.166667	1	0.8292	0.8	0.179944	0.2	1	fsiq	optic_nerve_abnormality	alt_u_l	wbc_k_ul	rbc_m_ul	platelets_k_ul	sn_hearing_loss	cysc_egfr	total_protein_intake_percent_rda
2968	1000	8	0.858545	0.0718651	0.909091	0.104216	0.454545	1	0.712943	0.813559	0.213448	-0.137931	1	0.883	0.833333	0.134768	0.333333	1	0.8292	0.8	0.192209	0.2	1	fsiq	alt_u_l	wbc_k_ul	rbc_m_ul	lvef_percent	ht_z_score	total_protein_intake_percent_rda	incomplete_protein_percent_rda
3733	1000	6	0.858545	0.0704821	0.909091	0.101563	0.454545	1	0.715219	0.813559	0.203012	-0.03125	1	0.870167	0.833333	0.148413	0.166667	1	0.8446	0.8	0.152033	0.2	1	fsiq	optic_nerve_abnormality	alt_u_l	rbc_m_ul	lvef_percent	ht_z_score
1479	1000	6	0.858455	0.0709271	0.909091	0.103254	0.454545	1	0.713524	0.813559	0.21018	-0.137931	1	0.877	0.833333	0.138046	0.333333	1	0.8362	0.8	0.181446	0.2	1	optic_nerve_abnormality	wbc_k_ul	rbc_m_ul	platelets_k_ul	ht_z_score	total_protein_intake_percent_rda
3005	1000	8	0.858364	0.0734868	0.909091	0.105861	0.454545	1	0.714186	0.813559	0.213104	-0.1	1	0.874167	0.833333	0.147173	0.333333	1	0.8394	0.8	0.16696	0.2	1	fsiq	alt_u_l	wbc_k_ul	rbc_m_ul	sn_hearing_loss	lvef_percent	cysc_egfr	ht_z_score
3723	1000	6	0.858364	0.0630717	0.909091	0.0902532	0.545454	1	0.714321	0.813559	0.181024	0.0677966	1	0.875	0.833333	0.13644	0.333333	1	0.8384	0.8	0.147469	0.2	1	fsiq	optic_nerve_abnormality	alt_u_l	rbc_m_ul	cysc_egfr	total_protein_intake_percent_rda
1487	1000	7	0.858273	0.070838	0.909091	0.10236	0.454545	1	0.714498	0.813559	0.2064	-0.03125	1	0.861167	0.833333	0.139025	0.166667	1	0.8548	0.8	0.167047	0.2	1	optic_nerve_abnormality	wbc_k_ul	rbc_m_ul	platelets_k_ul	cysc_egfr	ht_z_score	total_protein_intake_percent_rda
2456	1000	7	0.858273	0.0744724	0.909091	0.108099	0.454545	1	0.709891	0.813559	0.224188	-0.178571	1	0.905	1	0.10872	0.333333	1	0.8022	0.8	0.209569	0	1	fsiq	wbc_k_ul	rbc_m_ul	lvef_percent	ht_z_score	total_protein_intake_percent_rda	incomplete_protein_percent_rda
925	1000	6	0.858273	0.0712241	0.909091	0.101874	0.545454	1	0.715156	0.813559	0.202446	0.0677966	1	0.869167	1	0.167812	0.333333	1	0.8452	0.8	0.158436	0.2	1	alt_u_l	wbc_k_ul	rbc_m_ul	lvef_percent	cysc_egfr	ht_z_score
2249	1000	4	0.858	0.0707609	0.909091	0.101859	0.454545	1	0.708613	0.813559	0.210701	-0.178571	1	0.928167	1	0.108994	0	1	0.7738	0.8	0.188969	0	1	fsiq	rbc_m_ul	platelets_k_ul	cysc_egfr
1431	1000	6	0.857909	0.0743315	0.909091	0.106771	0.454545	1	0.712777	0.813559	0.216376	-0.1	1	0.875	0.833333	0.147223	0.166667	1	0.8374	0.8	0.181202	0.2	1	optic_nerve_abnormality	wbc_k_ul	rbc_m_ul	lvef_percent	ht_z_score	total_protein_intake_percent_rda
2771	1000	6	0.857909	0.0625764	0.909091	0.0895813	0.545454	1	0.712519	0.813559	0.181155	0.0350877	1	0.8845	0.833333	0.128381	0.333333	1	0.826	0.8	0.151218	0.2	1	fsiq	alt_u_l	rbc_m_ul	platelets_k_ul	lvef_percent	total_protein_intake_percent_rda
716	1000	6	0.857909	0.070366	0.909091	0.101366	0.454545	1	0.715058	0.813559	0.202261	-0.178571	1	0.853167	0.833333	0.15345	0.333333	1	0.8636	0.8	0.150658	0	1	alt_u_l	rbc_m_ul	platelets_k_ul	cysc_egfr	total_protein_intake_percent_rda	incomplete_protein_percent_rda
3055	1000	9	0.857818	0.0724613	0.909091	0.105284	0.272727	1	0.712946	0.813559	0.213179	-0.466667	1	0.872333	0.833333	0.140233	0.333333	1	0.8404	0.8	0.167559	0	1	fsiq	alt_u_l	wbc_k_ul	rbc_m_ul	platelets_k_ul	sn_hearing_loss	cysc_egfr	ht_z_score	total_protein_intake_percent_rda
682	1000	5	0.857818	0.0797853	0.909091	0.112868	0.454545	1	0.717273	0.813559	0.222256	-0.1	1	0.831333	0.833333	0.182045	0.166667	1	0.8896	1	0.142801	0.2	1	alt_u_l	rbc_m_ul	sn_hearing_loss	cysc_egfr	incomplete_protein_percent_rda
2457	1000	5	0.857727	0.0769403	0.909091	0.109968	0.454545	1	0.709805	0.813559	0.22657	-0.0645161	1	0.894833	1	0.13181	0.333333	1	0.8132	0.8	0.212487	0	1	fsiq	wbc_k_ul	rbc_m_ul	lvef_percent	cysc_egfr
4055	1000	9	0.857545	0.0761767	0.909091	0.108442	0.454545	1	0.712631	0.813559	0.218929	-0.137931	1	0.868667	0.833333	0.143933	0.333333	1	0.8442	0.8	0.170515	0.2	1	fsiq	optic_nerve_abnormality	alt_u_l	wbc_k_ul	rbc_m_ul	platelets_k_ul	lvef_percent	ht_z_score	total_protein_intake_percent_rda
1015	1000	8	0.857455	0.0708603	0.909091	0.100848	0.545454	1	0.71344	0.813559	0.202137	0.0350877	1	0.860833	0.833333	0.150054	0.333333	1	0.8534	0.8	0.156246	0.2	1	alt_u_l	wbc_k_ul	rbc_m_ul	platelets_k_ul	sn_hearing_loss	lvef_percent	ht_z_score	total_protein_intake_percent_rda
205	1000	4	0.857455	0.0706367	0.909091	0.102556	0.454545	1	0.713059	0.813559	0.206411	-0.137931	1	0.859	0.833333	0.147296	0	1	0.8556	0.8	0.170815	0.2	1	rbc_m_ul	platelets_k_ul	cysc_egfr	ht_z_score
914	1000	5	0.857455	0.0620129	0.909091	0.0884356	0.454545	1	0.715674	0.813559	0.17574	-0.137931	1	0.828167	0.833333	0.152833	0.333333	1	0.8926	1	0.143547	0.2	1	alt_u_l	wbc_k_ul	rbc_m_ul	lvef_percent	incomplete_protein_percent_rda
2017	1000	6	0.857364	0.0703397	0.909091	0.100349	0.545454	1	0.715615	0.813559	0.19883	0.0677966	1	0.8315	0.833333	0.160711	0.333333	1	0.8884	1	0.141299	0.4	1	optic_nerve_abnormality	alt_u_l	wbc_k_ul	rbc_m_ul	platelets_k_ul	sn_hearing_loss
2994	1000	7	0.857364	0.0699399	0.909091	0.0997701	0.454545	1	0.711108	0.813559	0.203891	-0.1	1	0.873833	0.833333	0.127207	0.333333	1	0.8376	0.8	0.183029	0.2	1	fsiq	alt_u_l	wbc_k_ul	rbc_m_ul	sn_hearing_loss	lvef_percent	incomplete_protein_percent_rda
3063	1000	9	0.857364	0.0745816	0.909091	0.107743	0.363636	1	0.711837	0.813559	0.218173	-0.262295	1	0.872333	0.833333	0.138638	0.333333	1	0.8394	0.8	0.172155	0	1	fsiq	alt_u_l	wbc_k_ul	rbc_m_ul	platelets_k_ul	sn_hearing_loss	lvef_percent	ht_z_score	total_protein_intake_percent_rda
1969	1000	6	0.857273	0.0684561	0.909091	0.0980919	0.454545	1	0.715138	0.813559	0.195199	-0.1	1	0.832167	0.833333	0.158452	0.166667	1	0.8874	1	0.148672	0.2	1	optic_nerve_abnormality	alt_u_l	wbc_k_ul	rbc_m_ul	sn_hearing_loss	lvef_percent
1991	1000	7	0.857273	0.0706553	0.909091	0.101409	0.454545	1	0.713611	0.813559	0.203258	-0.137931	1	0.849	0.833333	0.15184	0.333333	1	0.8672	1	0.163435	0.2	1	optic_nerve_abnormality	alt_u_l	wbc_k_ul	rbc_m_ul	platelets_k_ul	ht_z_score	total_protein_intake_percent_rda
994	1000	6	0.857182	0.0787381	0.909091	0.111357	0.363636	1	0.713607	0.813559	0.223293	-0.305085	1	0.848833	0.833333	0.156989	0.166667	1	0.8672	1	0.163189	0	1	alt_u_l	wbc_k_ul	rbc_m_ul	platelets_k_ul	sn_hearing_loss	incomplete_protein_percent_rda
2765	1000	6	0.857091	0.0715353	0.909091	0.101398	0.363636	1	0.712311	0.813559	0.202791	-0.222222	1	0.8705	0.833333	0.155826	0.166667	1	0.841	0.8	0.155638	0.2	1	fsiq	alt_u_l	rbc_m_ul	platelets_k_ul	cysc_egfr	ht_z_score
3477	1000	6	0.857091	0.07177	0.909091	0.102129	0.454545	1	0.710675	0.813559	0.20774	-0.0645161	1	0.877167	0.833333	0.138697	0.333333	1	0.833	0.8	0.182714	0.2	1	fsiq	optic_nerve_abnormality	wbc_k_ul	rbc_m_ul	lvef_percent	ht_z_score
1007	1000	8	0.857	0.0738895	0.909091	0.106019	0.454545	1	0.713246	0.813559	0.211299	-0.1	1	0.853667	0.833333	0.157763	0.333333	1	0.861	0.8	0.152913	0.2	1	alt_u_l	wbc_k_ul	rbc_m_ul	platelets_k_ul	sn_hearing_loss	cysc_egfr	ht_z_score	total_protein_intake_percent_rda
2480	1000	8	0.856818	0.0737974	0.909091	0.105538	0.454545	1	0.708275	0.813559	0.218355	-0.178571	1	0.886167	0.833333	0.119609	0.333333	1	0.8216	0.8	0.207597	0	1	fsiq	wbc_k_ul	rbc_m_ul	sn_hearing_loss	cysc_egfr	ht_z_score	total_protein_intake_percent_rda	incomplete_protein_percent_rda
2980	1000	7	0.856818	0.0671143	0.909091	0.0951498	0.545454	1	0.709526	0.813559	0.194318	0.0350877	1	0.885833	0.833333	0.121827	0.5	1	0.822	0.8	0.169779	0.2	1	fsiq	alt_u_l	wbc_k_ul	rbc_m_ul	sn_hearing_loss	total_protein_intake_percent_rda	incomplete_protein_percent_rda
2495	1000	8	0.856727	0.0719224	0.909091	0.102671	0.454545	1	0.70937	0.813559	0.210179	-0.137931	1	0.879333	0.833333	0.119761	0.333333	1	0.8296	0.8	0.180323	0	1	fsiq	wbc_k_ul	rbc_m_ul	sn_hearing_loss	lvef_percent	cysc_egfr	ht_z_score	total_protein_intake_percent_rda
3024	1000	9	0.856727	0.0694403	0.818182	0.0994789	0.545454	1	0.709384	0.645161	0.202423	0.0677966	1	0.886833	0.833333	0.129804	0.333333	1	0.8206	0.8	0.173337	0.2	1	fsiq	alt_u_l	wbc_k_ul	rbc_m_ul	platelets_k_ul	cysc_egfr	ht_z_score	total_protein_intake_percent_rda	incomplete_protein_percent_rda
439	1000	6	0.856727	0.0793658	0.909091	0.112145	0.363636	1	0.712165	0.813559	0.225355	-0.305085	1	0.852667	0.833333	0.151783	0.166667	1	0.8616	1	0.168029	0.2	1	wbc_k_ul	rbc_m_ul	sn_hearing_loss	lvef_percent	ht_z_score	total_protein_intake_percent_rda
2521	1000	6	0.856545	0.0722539	0.909091	0.1029	0.545454	1	0.706796	0.813559	0.21336	0	1	0.901667	1	0.11977	0.333333	1	0.8024	0.8	0.207358	0	1	fsiq	wbc_k_ul	rbc_m_ul	platelets_k_ul	lvef_percent	cysc_egfr
2509	1000	6	0.856455	0.0698873	0.818182	0.0996257	0.454545	1	0.707699	0.645161	0.204671	-0.137931	1	0.895167	1	0.125158	0.166667	1	0.81	0.8	0.1902	0	1	fsiq	wbc_k_ul	rbc_m_ul	platelets_k_ul	cysc_egfr	ht_z_score
919	1000	6	0.856455	0.0695796	0.909091	0.0980353	0.454545	1	0.711478	0.813559	0.195717	-0.0645161	1	0.8635	0.833333	0.156447	0.166667	1	0.848	0.8	0.153491	0.2	1	alt_u_l	wbc_k_ul	rbc_m_ul	lvef_percent	ht_z_score	total_protein_intake_percent_rda
2010	1000	8	0.856364	0.0748065	0.909091	0.104799	0.454545	1	0.711712	0.813559	0.208552	-0.137931	1	0.8595	0.833333	0.157696	0.166667	1	0.8526	0.8	0.147564	0.2	1	optic_nerve_abnormality	alt_u_l	wbc_k_ul	rbc_m_ul	platelets_k_ul	lvef_percent	cysc_egfr	incomplete_protein_percent_rda
1703	1000	6	0.856273	0.0715559	0.909091	0.100768	0.454545	1	0.711634	0.813559	0.201094	-0.0645161	1	0.8555	0.833333	0.157956	0.166667	1	0.8572	0.8	0.152419	0.2	1	optic_nerve_abnormality	alt_u_l	rbc_m_ul	sn_hearing_loss	ht_z_score	total_protein_intake_percent_rda
3998	1000	9	0.856273	0.0734893	0.909091	0.102961	0.545454	1	0.709839	0.813559	0.207476	0.0677966	1	0.873	0.833333	0.143962	0.166667	1	0.8362	0.8	0.166485	0.2	1	fsiq	optic_nerve_abnormality	alt_u_l	wbc_k_ul	rbc_m_ul	lvef_percent	cysc_egfr	ht_z_score	incomplete_protein_percent_rda
2696	1000	6	0.856182	0.0642197	0.909091	0.0899152	0.454545	1	0.708077	0.813559	0.183521	-0.137931	1	0.892167	1	0.130278	0.333333	1	0.813	0.8	0.167986	0.2	1	fsiq	alt_u_l	rbc_m_ul	ht_z_score	total_protein_intake_percent_rda	incomplete_protein_percent_rda
678	1000	5	0.856091	0.0760985	0.909091	0.106658	0.454545	1	0.710004	0.813559	0.214223	-0.1	1	0.867667	0.833333	0.154778	0.166667	1	0.8422	0.8	0.169611	0.2	1	alt_u_l	rbc_m_ul	sn_hearing_loss	ht_z_score	incomplete_protein_percent_rda
1925	1000	5	0.856	0.0673937	0.909091	0.0956081	0.454545	1	0.709893	0.813559	0.191981	-0.0645161	1	0.863	0.833333	0.14444	0	1	0.8476	0.8	0.164686	0.2	1	optic_nerve_abnormality	alt_u_l	wbc_k_ul	rbc_m_ul	ht_z_score
2976	1000	9	0.856	0.070299	0.818182	0.0997579	0.454545	1	0.708221	0.645161	0.203201	-0.0645161	1	0.879	0.833333	0.1284	0.333333	1	0.8284	0.8	0.175796	0	1	fsiq	alt_u_l	wbc_k_ul	rbc_m_ul	lvef_percent	cysc_egfr	ht_z_score	total_protein_intake_percent_rda	incomplete_protein_percent_rda
2990	1000	8	0.855909	0.0751155	0.909091	0.106567	0.363636	1	0.709213	0.813559	0.215349	-0.262295	1	0.8685	0.833333	0.142713	0.333333	1	0.8408	0.8	0.170542	0.2	1	fsiq	alt_u_l	wbc_k_ul	rbc_m_ul	sn_hearing_loss	cysc_egfr	ht_z_score	incomplete_protein_percent_rda
2741	1000	6	0.855727	0.0694218	0.909091	0.097641	0.454545	1	0.709517	0.813559	0.195319	-0.137931	1	0.869333	0.833333	0.14607	0.333333	1	0.8394	0.8	0.145701	0.2	1	fsiq	alt_u_l	rbc_m_ul	sn_hearing_loss	lvef_percent	ht_z_score
1671	1000	5	0.855364	0.0754722	0.909091	0.105355	0.363636	1	0.709541	0.813559	0.211303	-0.262295	1	0.850167	0.833333	0.148473	0.166667	1	0.8616	0.8	0.161715	0.2	1	optic_nerve_abnormality	alt_u_l	rbc_m_ul	ht_z_score	total_protein_intake_percent_rda
2519	1000	7	0.855364	0.0770134	0.909091	0.107762	0.454545	1	0.704366	0.813559	0.222004	0	1	0.906667	1	0.125938	0	1	0.7938	0.8	0.202095	0	1	fsiq	wbc_k_ul	rbc_m_ul	platelets_k_ul	lvef_percent	ht_z_score	total_protein_intake_percent_rda
2774	1000	7	0.855364	0.0728663	0.909091	0.102489	0.363636	1	0.706562	0.813559	0.208794	-0.305085	1	0.885333	0.833333	0.131157	0.333333	1	0.8194	0.8	0.17713	0	1	fsiq	alt_u_l	rbc_m_ul	platelets_k_ul	lvef_percent	ht_z_score	incomplete_protein_percent_rda
2041	1000	8	0.855273	0.0738338	0.909091	0.103446	0.454545	1	0.711183	0.813559	0.204917	-0.03125	1	0.835333	0.833333	0.165902	0.166667	1	0.8792	1	0.145012	0.2	1	optic_nerve_abnormality	alt_u_l	wbc_k_ul	rbc_m_ul	platelets_k_ul	sn_hearing_loss	lvef_percent	cysc_egfr
975	1000	7	0.855273	0.0663839	0.818182	0.0930024	0.545454	1	0.708796	0.645161	0.18564	0.0677966	1	0.866667	0.833333	0.157488	0.333333	1	0.8416	0.8	0.156633	0.2	1	alt_u_l	wbc_k_ul	rbc_m_ul	platelets_k_ul	cysc_egfr	ht_z_score	total_protein_intake_percent_rda
1938	1000	6	0.855182	0.0686309	0.909091	0.0957986	0.545454	1	0.709832	0.813559	0.191101	0.0350877	1	0.844667	0.833333	0.145692	0.166667	1	0.8678	0.8	0.144305	0.2	1	optic_nerve_abnormality	alt_u_l	wbc_k_ul	rbc_m_ul	lvef_percent	incomplete_protein_percent_rda
2025	1000	7	0.855182	0.082392	0.909091	0.113942	0.454545	1	0.710501	0.813559	0.226285	-0.1	1	0.841833	0.833333	0.168772	0.333333	1	0.8712	1	0.15516	0.2	1	optic_nerve_abnormality	alt_u_l	wbc_k_ul	rbc_m_ul	platelets_k_ul	sn_hearing_loss	cysc_egfr
1018	1000	8	0.855091	0.0794108	0.909091	0.112253	0.363636	1	0.710454	0.813559	0.222955	-0.305085	1	0.8385	0.833333	0.164909	0.166667	1	0.875	1	0.151651	0.2	1	alt_u_l	wbc_k_ul	rbc_m_ul	platelets_k_ul	sn_hearing_loss	lvef_percent	cysc_egfr	incomplete_protein_percent_rda
1424	1000	7	0.855091	0.0691521	0.909091	0.0963931	0.454545	1	0.706312	0.813559	0.197051	-0.178571	1	0.877667	0.833333	0.124029	0.333333	1	0.828	0.8	0.175176	0	1	optic_nerve_abnormality	wbc_k_ul	rbc_m_ul	cysc_egfr	ht_z_score	total_protein_intake_percent_rda	incomplete_protein_percent_rda
1975	1000	8	0.855091	0.0717931	0.909091	0.0998499	0.545454	1	0.708042	0.813559	0.201816	0	1	0.857	0.833333	0.145545	0.166667	1	0.8528	0.8	0.17721	0	1	optic_nerve_abnormality	alt_u_l	wbc_k_ul	rbc_m_ul	sn_hearing_loss	lvef_percent	ht_z_score	total_protein_intake_percent_rda
2745	1000	6	0.855091	0.0780808	0.909091	0.108582	0.454545	1	0.707489	0.813559	0.219253	-0.1	1	0.8725	0.833333	0.149125	0.166667	1	0.8342	0.8	0.169762	0	1	fsiq	alt_u_l	rbc_m_ul	sn_hearing_loss	lvef_percent	cysc_egfr
973	1000	6	0.855091	0.0712781	0.909091	0.0995179	0.545454	1	0.708115	0.813559	0.199142	0.126984	1	0.869667	1	0.161022	0.333333	1	0.8376	0.8	0.165812	0.2	1	alt_u_l	wbc_k_ul	rbc_m_ul	platelets_k_ul	cysc_egfr	ht_z_score
1697	1000	4	0.854909	0.0700867	0.818182	0.0985834	0.545454	1	0.711601	0.645161	0.193503	0.126984	1	0.824	0.833333	0.168481	0.166667	1	0.892	1	0.125346	0.4	1	optic_nerve_abnormality	alt_u_l	rbc_m_ul	sn_hearing_loss
2762	1000	6	0.854909	0.072474	0.909091	0.101885	0.363636	1	0.706369	0.813559	0.207877	-0.350877	1	0.873333	0.833333	0.125717	0.333333	1	0.8328	0.8	0.170861	0	1	fsiq	alt_u_l	rbc_m_ul	platelets_k_ul	cysc_egfr	incomplete_protein_percent_rda
463	1000	6	0.854909	0.0676308	0.909091	0.0949935	0.363636	1	0.707859	0.813559	0.192559	-0.262295	1	0.852333	0.833333	0.136389	0.333333	1	0.858	0.8	0.170954	0	1	wbc_k_ul	rbc_m_ul	platelets_k_ul	cysc_egfr	ht_z_score	total_protein_intake_percent_rda
764	1000	8	0.854909	0.0793155	0.909091	0.111202	0.363636	1	0.709672	0.813559	0.221111	-0.262295	1	0.844667	0.833333	0.165022	0	1	0.8672	0.8	0.154104	0.2	1	alt_u_l	rbc_m_ul	platelets_k_ul	sn_hearing_loss	lvef_percent	cysc_egfr	total_protein_intake_percent_rda	incomplete_protein_percent_rda
3487	1000	8	0.854818	0.0804127	0.909091	0.111492	0.363636	1	0.704811	0.813559	0.228382	-0.305085	1	0.884833	0.833333	0.127378	0.166667	1	0.8188	0.8	0.195767	0.2	1	fsiq	optic_nerve_abnormality	wbc_k_ul	rbc_m_ul	lvef_percent	cysc_egfr	ht_z_score	total_protein_intake_percent_rda
3028	1000	8	0.854727	0.0695445	0.909091	0.0968739	0.545454	1	0.704849	0.813559	0.199333	0.0350877	1	0.883667	0.833333	0.119874	0.333333	1	0.82	0.8	0.183613	0.2	1	fsiq	alt_u_l	wbc_k_ul	rbc_m_ul	platelets_k_ul	lvef_percent	total_protein_intake_percent_rda	incomplete_protein_percent_rda
3032	1000	9	0.854727	0.0686444	0.818182	0.0970446	0.454545	1	0.705059	0.645161	0.198035	-0.0645161	1	0.885333	0.833333	0.126626	0.333333	1	0.818	0.8	0.179187	0.2	1	fsiq	alt_u_l	wbc_k_ul	rbc_m_ul	platelets_k_ul	lvef_percent	ht_z_score	total_protein_intake_percent_rda	incomplete_protein_percent_rda
1928	1000	7	0.854636	0.0641121	0.909091	0.0879112	0.545454	1	0.706873	0.813559	0.178065	0.0983607	1	0.860167	0.833333	0.13721	0.333333	1	0.848	0.8	0.170309	0.2	1	optic_nerve_abnormality	alt_u_l	wbc_k_ul	rbc_m_ul	ht_z_score	total_protein_intake_percent_rda	incomplete_protein_percent_rda
748	1000	7	0.854636	0.0776051	0.909091	0.10755	0.363636	1	0.708226	0.813559	0.214345	-0.222222	1	0.856	0.833333	0.158149	0.166667	1	0.853	0.8	0.153801	0.2	1	alt_u_l	rbc_m_ul	platelets_k_ul	sn_hearing_loss	cysc_egfr	total_protein_intake_percent_rda	incomplete_protein_percent_rda
1729	1000	4	0.854545	0.07249	0.909091	0.10038	0.545454	1	0.707896	0.813559	0.198806	0.0983607	1	0.8625	0.833333	0.154311	0.166667	1	0.845	0.8	0.138109	0.4	1	optic_nerve_abnormality	alt_u_l	rbc_m_ul	platelets_k_ul
2717	1000	6	0.854455	0.0788659	0.909091	0.108682	0.454545	1	0.706882	0.813559	0.217206	-0.1	1	0.869833	0.833333	0.15881	0.333333	1	0.836	0.8	0.16053	0.2	1	fsiq	alt_u_l	rbc_m_ul	lvef_percent	cysc_egfr	ht_z_score
3714	1000	5	0.854455	0.0682863	0.909091	0.0946889	0.454545	1	0.70542	0.813559	0.190565	-0.0645161	1	0.888333	1	0.137009	0.333333	1	0.8138	0.8	0.1487	0.2	1	fsiq	optic_nerve_abnormality	alt_u_l	rbc_m_ul	incomplete_protein_percent_rda
3990	1000	8	0.854364	0.0701464	0.909091	0.0980285	0.363636	1	0.706476	0.813559	0.196868	-0.222222	1	0.863333	0.833333	0.138874	0.166667	1	0.8436	0.8	0.159889	0.2	1	fsiq	optic_nerve_abnormality	alt_u_l	wbc_k_ul	rbc_m_ul	lvef_percent	ht_z_score	incomplete_protein_percent_rda
3999	1000	9	0.854364	0.076712	0.909091	0.105742	0.454545	1	0.705898	0.813559	0.213575	-0.0645161	1	0.8695	0.833333	0.14168	0.166667	1	0.8362	0.8	0.170994	0.2	1	fsiq	optic_nerve_abnormality	alt_u_l	wbc_k_ul	rbc_m_ul	lvef_percent	cysc_egfr	ht_z_score	total_protein_intake_percent_rda
685	1000	5	0.854364	0.0850434	0.909091	0.116037	0.363636	1	0.708106	0.813559	0.229814	-0.222222	1	0.857333	0.833333	0.178762	0	1	0.8508	0.8	0.160266	0.2	1	alt_u_l	rbc_m_ul	sn_hearing_loss	cysc_egfr	ht_z_score
1009	1000	6	0.854091	0.0827557	0.909091	0.113419	0.363636	1	0.708296	0.813559	0.224995	-0.222222	1	0.843	0.833333	0.173182	0.166667	1	0.8674	1	0.15621	0.2	1	alt_u_l	wbc_k_ul	rbc_m_ul	platelets_k_ul	sn_hearing_loss	lvef_percent
644	1000	4	0.854091	0.0756066	0.909091	0.1043	0.454545	1	0.708666	0.813559	0.208468	-0.137931	1	0.8285	0.833333	0.150829	0.166667	1	0.8848	1	0.145706	0.2	1	alt_u_l	rbc_m_ul	total_protein_intake_percent_rda	incomplete_protein_percent_rda
690	1000	5	0.854091	0.0779771	0.909091	0.107656	0.454545	1	0.708833	0.813559	0.213577	-0.1	1	0.8355	0.833333	0.173037	0.333333	1	0.8764	1	0.151875	0.2	1	alt_u_l	rbc_m_ul	sn_hearing_loss	lvef_percent	incomplete_protein_percent_rda
3543	1000	8	0.854	0.0819307	0.909091	0.113119	0.454545	1	0.702515	0.813559	0.231372	-0.1	1	0.896	1	0.128584	0	1	0.8036	0.8	0.194589	0.2	1	fsiq	optic_nerve_abnormality	wbc_k_ul	rbc_m_ul	platelets_k_ul	lvef_percent	ht_z_score	total_protein_intake_percent_rda
1948	1000	8	0.853909	0.0751638	0.909091	0.103886	0.454545	1	0.706824	0.813559	0.207629	-0.1	1	0.853667	0.833333	0.155991	0.166667	1	0.8542	0.8	0.151807	0.2	1	optic_nerve_abnormality	alt_u_l	wbc_k_ul	rbc_m_ul	lvef_percent	cysc_egfr	total_protein_intake_percent_rda	incomplete_protein_percent_rda
2254	1000	6	0.853909	0.0772003	0.909091	0.106248	0.454545	1	0.702169	0.813559	0.21866	-0.03125	1	0.895	0.833333	0.112491	0.166667	1	0.8046	0.8	0.188612	0	1	fsiq	rbc_m_ul	platelets_k_ul	cysc_egfr	ht_z_score	incomplete_protein_percent_rda
1753	1000	6	0.853818	0.0800076	0.909091	0.110214	0.363636	1	0.707887	0.813559	0.216622	-0.222222	1	0.849333	0.833333	0.172712	0.166667	1	0.8592	0.8	0.133091	0.2	1	optic_nerve_abnormality	alt_u_l	rbc_m_ul	platelets_k_ul	lvef_percent	cysc_egfr
2714	1000	6	0.853818	0.0700231	0.818182	0.0969567	0.454545	1	0.705465	0.645161	0.195114	-0.03125	1	0.862167	0.833333	0.137816	0.166667	1	0.8438	0.8	0.156672	0.2	1	fsiq	alt_u_l	rbc_m_ul	lvef_percent	cysc_egfr	incomplete_protein_percent_rda
3462	1000	6	0.853818	0.0685617	0.818182	0.0954085	0.363636	1	0.70136	0.645161	0.196473	-0.262295	1	0.905667	1	0.119275	0.333333	1	0.7916	0.8	0.192371	0.2	1	fsiq	optic_nerve_abnormality	wbc_k_ul	rbc_m_ul	ht_z_score	incomplete_protein_percent_rda
1713	1000	5	0.853727	0.0708294	0.818182	0.0983033	0.454545	1	0.707572	0.645161	0.195171	-0.03125	1	0.8375	0.833333	0.163753	0	1	0.8732	1	0.153966	0.2	1	optic_nerve_abnormality	alt_u_l	rbc_m_ul	sn_hearing_loss	lvef_percent
3002	1000	8	0.853727	0.0746294	0.909091	0.102505	0.454545	1	0.704999	0.813559	0.207449	-0.137931	1	0.862	0.833333	0.140942	0.166667	1	0.8438	0.8	0.170853	0	1	fsiq	alt_u_l	wbc_k_ul	rbc_m_ul	sn_hearing_loss	lvef_percent	cysc_egfr	incomplete_protein_percent_rda
947	1000	6	0.853727	0.0777726	0.909091	0.106542	0.454545	1	0.707215	0.813559	0.211762	-0.1	1	0.846	0.833333	0.166268	0.333333	1	0.863	0.8	0.152625	0.2	1	alt_u_l	wbc_k_ul	rbc_m_ul	sn_hearing_loss	lvef_percent	total_protein_intake_percent_rda
1989	1000	6	0.853636	0.070691	0.909091	0.0971938	0.545454	1	0.704919	0.813559	0.195156	0.0350877	1	0.865	0.833333	0.1444	0.166667	1	0.84	0.8	0.163789	0.2	1	optic_nerve_abnormality	alt_u_l	wbc_k_ul	rbc_m_ul	platelets_k_ul	ht_z_score
2790	1000	7	0.853545	0.080251	0.909091	0.109436	0.454545	1	0.703986	0.813559	0.221447	-0.178571	1	0.876167	0.833333	0.143923	0.166667	1	0.8264	0.8	0.167245	0	1	fsiq	alt_u_l	rbc_m_ul	platelets_k_ul	sn_hearing_loss	ht_z_score	incomplete_protein_percent_rda
1924	1000	6	0.853455	0.0675644	0.818182	0.0930877	0.545454	1	0.706671	0.645161	0.184947	0.0983607	1	0.843	0.833333	0.15234	0.333333	1	0.866	0.8	0.139941	0.2	1	optic_nerve_abnormality	alt_u_l	wbc_k_ul	rbc_m_ul	total_protein_intake_percent_rda	incomplete_protein_percent_rda
687	1000	6	0.853455	0.0742907	0.909091	0.102317	0.363636	1	0.706364	0.813559	0.20376	-0.222222	1	0.8475	0.833333	0.160789	0.166667	1	0.8606	0.8	0.153072	0.2	1	alt_u_l	rbc_m_ul	sn_hearing_loss	cysc_egfr	ht_z_score	total_protein_intake_percent_rda
447	1000	7	0.853364	0.0788339	0.818182	0.108584	0.454545	1	0.704981	0.645161	0.219168	-0.137931	1	0.849667	0.833333	0.142315	0.333333	1	0.8578	1	0.172769	0	1	wbc_k_ul	rbc_m_ul	sn_hearing_loss	lvef_percent	cysc_egfr	ht_z_score	total_protein_intake_percent_rda
927	1000	7	0.853364	0.0708763	0.909091	0.0971653	0.454545	1	0.704816	0.813559	0.194777	-0.0645161	1	0.861333	0.833333	0.151713	0.166667	1	0.8438	0.8	0.16269	0.2	1	alt_u_l	wbc_k_ul	rbc_m_ul	lvef_percent	cysc_egfr	ht_z_score	total_protein_intake_percent_rda
1495	1000	7	0.853273	0.0753551	0.909091	0.103585	0.545454	1	0.702875	0.813559	0.210662	0.0350877	1	0.876167	0.833333	0.140006	0.333333	1	0.8258	0.8	0.181679	0.2	1	optic_nerve_abnormality	wbc_k_ul	rbc_m_ul	platelets_k_ul	lvef_percent	ht_z_score	total_protein_intake_percent_rda
2369	1000	3	0.853273	0.0682338	0.818182	0.0941283	0.363636	1	0.697107	0.633333	0.19766	-0.262295	1	0.9435	1	0.0860144	0.333333	1	0.745	0.8	0.194558	0	1	fsiq	wbc_k_ul	platelets_k_ul
2708	1000	6	0.853273	0.0652513	0.909091	0.0885117	0.454545	1	0.703222	0.813559	0.17988	-0.137931	1	0.878167	0.833333	0.126185	0.5	1	0.8234	0.8	0.15045	0.2	1	fsiq	alt_u_l	rbc_m_ul	lvef_percent	total_protein_intake_percent_rda	incomplete_protein_percent_rda
4026	1000	9	0.853273	0.0723666	0.818182	0.0994281	0.545454	1	0.703978	0.645161	0.201064	0.0350877	1	0.8615	0.833333	0.139357	0.166667	1	0.8434	0.8	0.172819	0.2	1	fsiq	optic_nerve_abnormality	alt_u_l	wbc_k_ul	rbc_m_ul	sn_hearing_loss	lvef_percent	cysc_egfr	incomplete_protein_percent_rda
755	1000	6	0.853273	0.0840833	0.909091	0.114292	0.454545	1	0.705994	0.813559	0.227245	-0.137931	1	0.853167	0.833333	0.167485	0	1	0.8534	0.8	0.149702	0.2	1	alt_u_l	rbc_m_ul	platelets_k_ul	sn_hearing_loss	lvef_percent	total_protein_intake_percent_rda
2442	1000	5	0.853182	0.0726583	0.818182	0.0999166	0.454545	1	0.700645	0.645161	0.206544	-0.1	1	0.889833	0.833333	0.11721	0.5	1	0.8092	0.8	0.201484	0	1	fsiq	wbc_k_ul	rbc_m_ul	cysc_egfr	incomplete_protein_percent_rda
740	1000	6	0.853182	0.0798141	0.909091	0.109553	0.363636	1	0.704808	0.813559	0.219591	-0.262295	1	0.858833	0.833333	0.156389	0.166667	1	0.8464	0.8	0.161099	0.2	1	alt_u_l	rbc_m_ul	platelets_k_ul	sn_hearing_loss	total_protein_intake_percent_rda	incomplete_protein_percent_rda
3781	1000	6	0.853091	0.0708701	0.909091	0.0969656	0.454545	1	0.70396	0.813559	0.194052	-0.137931	1	0.868	0.833333	0.144095	0.166667	1	0.8352	0.8	0.150145	0.2	1	fsiq	optic_nerve_abnormality	alt_u_l	rbc_m_ul	platelets_k_ul	ht_z_score
2023	1000	8	0.852909	0.0783225	0.909091	0.107775	0.272727	1	0.703908	0.813559	0.217419	-0.517241	1	0.853833	0.833333	0.147823	0.333333	1	0.8518	0.8	0.174204	0	1	optic_nerve_abnormality	alt_u_l	wbc_k_ul	rbc_m_ul	platelets_k_ul	sn_hearing_loss	ht_z_score	total_protein_intake_percent_rda
2541	1000	7	0.852818	0.0771605	0.863636	0.106142	0.363636	1	0.699568	0.72936	0.217602	-0.262295	1	0.903833	1	0.126122	0.166667	1	0.7916	0.8	0.192371	0	1	fsiq	wbc_k_ul	rbc_m_ul	platelets_k_ul	sn_hearing_loss	cysc_egfr	ht_z_score
1699	1000	5	0.852727	0.06817	0.818182	0.0928272	0.454545	1	0.706336	0.645161	0.18288	-0.03125	1	0.8325	0.833333	0.158454	0.166667	1	0.877	0.8	0.123151	0.4	1	optic_nerve_abnormality	alt_u_l	rbc_m_ul	sn_hearing_loss	total_protein_intake_percent_rda
663	1000	5	0.852727	0.0716041	0.818182	0.0976058	0.454545	1	0.704862	0.645161	0.195371	-0.0645161	1	0.8415	0.833333	0.147137	0.333333	1	0.8662	0.8	0.149933	0.2	1	alt_u_l	rbc_m_ul	lvef_percent	ht_z_score	total_protein_intake_percent_rda
2733	1000	6	0.852545	0.0795865	0.909091	0.1072	0.454545	1	0.70375	0.813559	0.213785	-0.1	1	0.860333	0.833333	0.158347	0.333333	1	0.8432	0.8	0.149653	0.2	1	fsiq	alt_u_l	rbc_m_ul	sn_hearing_loss	cysc_egfr	ht_z_score
2778	1000	7	0.852545	0.0805626	0.909091	0.109188	0.454545	1	0.701703	0.813559	0.221753	-0.137931	1	0.872167	0.833333	0.137577	0.166667	1	0.829	0.8	0.176494	0.2	1	fsiq	alt_u_l	rbc_m_ul	platelets_k_ul	lvef_percent	cysc_egfr	incomplete_protein_percent_rda
3393	1000	4	0.852545	0.0709878	0.909091	0.0975852	0.272727	1	0.696457	0.813559	0.203446	-0.419355	1	0.9345	1	0.100404	0.166667	1	0.7542	0.8	0.193235	0	1	fsiq	optic_nerve_abnormality	wbc_k_ul	platelets_k_ul
4019	1000	8	0.852545	0.0740136	0.909091	0.101001	0.363636	1	0.700754	0.813559	0.205961	-0.305085	1	0.884667	0.833333	0.130357	0.333333	1	0.814	0.8	0.176395	0.2	1	fsiq	optic_nerve_abnormality	alt_u_l	wbc_k_ul	rbc_m_ul	sn_hearing_loss	lvef_percent	total_protein_intake_percent_rda
4044	1000	9	0.852545	0.0705584	0.909091	0.0949209	0.545454	1	0.700416	0.813559	0.194069	0	1	0.8925	1	0.128622	0.333333	1	0.8046	0.8	0.169137	0	1	fsiq	optic_nerve_abnormality	alt_u_l	wbc_k_ul	rbc_m_ul	platelets_k_ul	cysc_egfr	total_protein_intake_percent_rda	incomplete_protein_percent_rda
3494	1000	7	0.852455	0.0777204	0.818182	0.105948	0.454545	1	0.698651	0.645161	0.217255	-0.137931	1	0.904667	1	0.129681	0.333333	1	0.7898	0.8	0.198533	0.2	1	fsiq	optic_nerve_abnormality	wbc_k_ul	rbc_m_ul	sn_hearing_loss	ht_z_score	incomplete_protein_percent_rda
645	1000	3	0.852455	0.0699874	0.818182	0.0956914	0.545454	1	0.70266	0.645161	0.194357	0.0350877	1	0.852667	0.833333	0.138768	0.333333	1	0.8522	0.8	0.177276	0.2	1	alt_u_l	rbc_m_ul	ht_z_score
1004	1000	8	0.852364	0.0865578	0.909091	0.116074	0.454545	1	0.704131	0.813559	0.23132	-0.1	1	0.8495	0.833333	0.16504	0.166667	1	0.8558	0.8	0.154888	0.2	1	alt_u_l	wbc_k_ul	rbc_m_ul	platelets_k_ul	sn_hearing_loss	cysc_egfr	total_protein_intake_percent_rda	incomplete_protein_percent_rda
4029	1000	9	0.852364	0.0781693	0.909091	0.106406	0.363636	1	0.701354	0.813559	0.215324	-0.262295	1	0.872	0.833333	0.144234	0.166667	1	0.8288	0.8	0.181999	0.2	1	fsiq	optic_nerve_abnormality	alt_u_l	wbc_k_ul	rbc_m_ul	sn_hearing_loss	lvef_percent	cysc_egfr	ht_z_score
2770	1000	6	0.852273	0.0723479	0.818182	0.0982299	0.454545	1	0.699478	0.645161	0.202389	-0.178571	1	0.886667	0.833333	0.118569	0.5	1	0.811	0.8	0.185562	0	1	fsiq	alt_u_l	rbc_m_ul	platelets_k_ul	lvef_percent	incomplete_protein_percent_rda
2715	1000	6	0.852182	0.0675666	0.818182	0.0913233	0.454545	1	0.701604	0.645161	0.184107	-0.137931	1	0.870833	0.833333	0.135096	0.166667	1	0.8298	0.8	0.151707	0.2	1	fsiq	alt_u_l	rbc_m_ul	lvef_percent	cysc_egfr	total_protein_intake_percent_rda
3040	1000	10	0.852182	0.076589	0.818182	0.103629	0.545454	1	0.699916	0.645161	0.212524	0	1	0.879833	0.833333	0.136812	0.333333	1	0.819	0.8	0.193588	0	1	fsiq	alt_u_l	wbc_k_ul	rbc_m_ul	platelets_k_ul	lvef_percent	cysc_egfr	ht_z_score	total_protein_intake_percent_rda	incomplete_protein_percent_rda
3048	1000	9	0.852182	0.0686995	0.818182	0.0942653	0.272727	1	0.699746	0.645161	0.19294	-0.517241	1	0.887667	0.833333	0.124083	0.333333	1	0.8096	0.8	0.172562	0	1	fsiq	alt_u_l	wbc_k_ul	rbc_m_ul	platelets_k_ul	sn_hearing_loss	ht_z_score	total_protein_intake_percent_rda	incomplete_protein_percent_rda
3817	1000	7	0.852182	0.0782971	0.909091	0.106542	0.363636	1	0.701271	0.813559	0.214201	-0.222222	1	0.877833	0.833333	0.152984	0.166667	1	0.8214	0.8	0.168791	0.2	1	fsiq	optic_nerve_abnormality	alt_u_l	rbc_m_ul	platelets_k_ul	sn_hearing_loss	cysc_egfr
4091	1000	10	0.852182	0.0777879	0.909091	0.105841	0.363636	1	0.700694	0.813559	0.215513	-0.350877	1	0.873833	0.833333	0.131928	0.333333	1	0.8262	0.8	0.176479	0	1	fsiq	optic_nerve_abnormality	alt_u_l	wbc_k_ul	rbc_m_ul	platelets_k_ul	sn_hearing_loss	lvef_percent	cysc_egfr	total_protein_intake_percent_rda
2782	1000	8	0.852091	0.0800399	0.909091	0.10838	0.454545	1	0.701023	0.813559	0.219164	-0.137931	1	0.871833	0.833333	0.142045	0.333333	1	0.8284	0.8	0.172346	0.2	1	fsiq	alt_u_l	rbc_m_ul	platelets_k_ul	lvef_percent	cysc_egfr	ht_z_score	incomplete_protein_percent_rda
2321	1000	3	0.852	0.0694145	0.818182	0.094506	0.454545	1	0.694118	0.633333	0.19831	-0.178571	1	0.949333	1	0.0791991	0.5	1	0.7352	0.8	0.189306	0	1	fsiq	wbc_k_ul	lvef_percent
3050	1000	8	0.851727	0.0777175	0.818182	0.105556	0.454545	1	0.700756	0.645161	0.213997	-0.178571	1	0.861	0.833333	0.136536	0.166667	1	0.8406	0.8	0.172573	0	1	fsiq	alt_u_l	wbc_k_ul	rbc_m_ul	platelets_k_ul	sn_hearing_loss	cysc_egfr	incomplete_protein_percent_rda
948	1000	7	0.851727	0.0815406	0.909091	0.10948	0.454545	1	0.702136	0.813559	0.220173	-0.178571	1	0.850167	0.833333	0.158263	0.333333	1	0.8536	0.8	0.169339	0	1	alt_u_l	wbc_k_ul	rbc_m_ul	sn_hearing_loss	lvef_percent	total_protein_intake_percent_rda	incomplete_protein_percent_rda
977	1000	5	0.851727	0.0694212	0.818182	0.0932379	0.545454	1	0.70247	0.645161	0.185897	0.0983607	1	0.8495	0.833333	0.14948	0.333333	1	0.8544	0.8	0.147045	0.2	1	alt_u_l	wbc_k_ul	rbc_m_ul	platelets_k_ul	lvef_percent
2505	1000	5	0.851636	0.074845	0.818182	0.102039	0.545454	1	0.696642	0.645161	0.211398	0	1	0.8995	1	0.120406	0.333333	1	0.7942	0.8	0.209309	0	1	fsiq	wbc_k_ul	rbc_m_ul	platelets_k_ul	cysc_egfr
3535	1000	8	0.851636	0.0849223	0.909091	0.11593	0.181818	1	0.697564	0.813559	0.237596	-0.622951	1	0.8915	0.833333	0.128213	0.166667	1	0.8038	0.8	0.203339	0	1	fsiq	optic_nerve_abnormality	wbc_k_ul	rbc_m_ul	platelets_k_ul	cysc_egfr	ht_z_score	total_protein_intake_percent_rda
651	1000	4	0.851636	0.0767364	0.909091	0.103007	0.545454	1	0.702578	0.813559	0.20534	0.0350877	1	0.8445	0.833333	0.153057	0.333333	1	0.8602	0.8	0.152444	0.2	1	alt_u_l	rbc_m_ul	cysc_egfr	total_protein_intake_percent_rda
1673	1000	4	0.851545	0.0816739	0.909091	0.109611	0.454545	1	0.70312	0.813559	0.216159	-0.03125	1	0.845	0.833333	0.169487	0.166667	1	0.8594	0.8	0.143011	0.4	1	optic_nerve_abnormality	alt_u_l	rbc_m_ul	cysc_egfr
1962	1000	7	0.851545	0.0789745	0.909091	0.106627	0.363636	1	0.703699	0.813559	0.211513	-0.262295	1	0.831333	0.833333	0.166237	0.166667	1	0.8758	1	0.148041	0.2	1	optic_nerve_abnormality	alt_u_l	wbc_k_ul	rbc_m_ul	sn_hearing_loss	cysc_egfr	incomplete_protein_percent_rda
3525	1000	6	0.851545	0.071985	0.818182	0.0979742	0.454545	1	0.698203	0.645161	0.200212	-0.137931	1	0.889667	1	0.134206	0.333333	1	0.8058	0.8	0.184934	0	1	fsiq	optic_nerve_abnormality	wbc_k_ul	rbc_m_ul	platelets_k_ul	ht_z_score
4046	1000	9	0.851545	0.0790268	0.909091	0.107092	0.363636	1	0.699943	0.813559	0.215765	-0.222222	1	0.874833	0.833333	0.147553	0.166667	1	0.8236	0.8	0.169799	0.2	1	fsiq	optic_nerve_abnormality	alt_u_l	wbc_k_ul	rbc_m_ul	platelets_k_ul	cysc_egfr	ht_z_score	incomplete_protein_percent_rda
3753	1000	6	0.851455	0.0825373	0.909091	0.110278	0.454545	1	0.700731	0.813559	0.220501	-0.1	1	0.871167	1	0.161968	0.166667	1	0.8278	0.8	0.159036	0.2	1	fsiq	optic_nerve_abnormality	alt_u_l	rbc_m_ul	sn_hearing_loss	cysc_egfr
3519	1000	9	0.851364	0.0824752	0.818182	0.111313	0.454545	1	0.69871	0.645161	0.227398	-0.137931	1	0.870833	0.833333	0.132603	0.333333	1	0.828	0.8	0.192596	0.2	1	fsiq	optic_nerve_abnormality	wbc_k_ul	rbc_m_ul	sn_hearing_loss	lvef_percent	cysc_egfr	ht_z_score	total_protein_intake_percent_rda
4006	1000	8	0.851364	0.0762802	0.909091	0.102411	0.454545	1	0.699303	0.813559	0.207903	-0.0645161	1	0.870667	0.833333	0.141278	0.333333	1	0.8282	0.8	0.18088	0.2	1	fsiq	optic_nerve_abnormality	alt_u_l	wbc_k_ul	rbc_m_ul	sn_hearing_loss	ht_z_score	incomplete_protein_percent_rda
643	1000	3	0.851364	0.0731629	0.818182	0.0981203	0.545454	1	0.701502	0.645161	0.19537	0.0983607	1	0.855667	0.833333	0.150264	0.333333	1	0.8462	0.8	0.142288	0.2	1	alt_u_l	rbc_m_ul	total_protein_intake_percent_rda
2766	1000	7	0.851273	0.0795173	0.909091	0.107369	0.363636	1	0.699607	0.813559	0.217407	-0.350877	1	0.8695	0.833333	0.142852	0.166667	1	0.8294	0.8	0.168059	0	1	fsiq	alt_u_l	rbc_m_ul	platelets_k_ul	cysc_egfr	ht_z_score	incomplete_protein_percent_rda
717	1000	5	0.851273	0.0773451	0.818182	0.104637	0.363636	1	0.701881	0.645161	0.207495	-0.222222	1	0.849833	0.833333	0.163142	0.166667	1	0.853	0.8	0.149577	0.2	1	alt_u_l	rbc_m_ul	platelets_k_ul	cysc_egfr	ht_z_score
2473	1000	5	0.851182	0.0775996	0.818182	0.10431	0.454545	1	0.697376	0.645161	0.213454	-0.0645161	1	0.885167	0.833333	0.135086	0.166667	1	0.8104	0.8	0.196801	0.2	1	fsiq	wbc_k_ul	rbc_m_ul	sn_hearing_loss	cysc_egfr
707	1000	4	0.851182	0.0730456	0.818182	0.0984342	0.545454	1	0.701279	0.645161	0.195715	0.0983607	1	0.855	0.833333	0.149992	0.333333	1	0.8466	0.8	0.136701	0.4	1	alt_u_l	rbc_m_ul	platelets_k_ul	total_protein_intake_percent_rda
1943	1000	7	0.851	0.0729751	0.818182	0.0979898	0.454545	1	0.699846	0.645161	0.197336	-0.1	1	0.858167	0.833333	0.147722	0.166667	1	0.8424	0.8	0.168257	0.2	1	optic_nerve_abnormality	alt_u_l	wbc_k_ul	rbc_m_ul	lvef_percent	ht_z_score	total_protein_intake_percent_rda
2730	1000	6	0.851	0.0814839	0.909091	0.108944	0.454545	1	0.699666	0.813559	0.21914	-0.1	1	0.8675	0.833333	0.151456	0.166667	1	0.8312	0.8	0.159286	0.2	1	fsiq	alt_u_l	rbc_m_ul	sn_hearing_loss	cysc_egfr	incomplete_protein_percent_rda
1755	1000	7	0.850909	0.0762741	0.818182	0.102194	0.454545	1	0.700318	0.645161	0.204003	-0.178571	1	0.857333	0.833333	0.150747	0.166667	1	0.8432	0.8	0.148579	0	1	optic_nerve_abnormality	alt_u_l	rbc_m_ul	platelets_k_ul	lvef_percent	cysc_egfr	total_protein_intake_percent_rda
1995	1000	7	0.850909	0.0805183	0.909091	0.108247	0.363636	1	0.701582	0.813559	0.214924	-0.305085	1	0.845333	0.833333	0.164974	0.166667	1	0.8576	0.8	0.145545	0.2	1	optic_nerve_abnormality	alt_u_l	wbc_k_ul	rbc_m_ul	platelets_k_ul	cysc_egfr	total_protein_intake_percent_rda
2469	1000	5	0.850909	0.0777256	0.818182	0.104039	0.545454	1	0.69656	0.645161	0.21208	0.0350877	1	0.896333	1	0.13289	0.333333	1	0.7964	0.8	0.181163	0.2	1	fsiq	wbc_k_ul	rbc_m_ul	sn_hearing_loss	ht_z_score
3730	1000	6	0.850818	0.0752072	0.818182	0.100714	0.545454	1	0.699314	0.645161	0.201475	0.0677966	1	0.869	0.833333	0.146532	0.166667	1	0.829	0.8	0.148395	0.2	1	fsiq	optic_nerve_abnormality	alt_u_l	rbc_m_ul	lvef_percent	incomplete_protein_percent_rda
3811	1000	7	0.850818	0.0772874	0.909091	0.102747	0.454545	1	0.698316	0.813559	0.207637	-0.0645161	1	0.876333	0.833333	0.139656	0.333333	1	0.8202	0.8	0.162414	0	1	fsiq	optic_nerve_abnormality	alt_u_l	rbc_m_ul	platelets_k_ul	sn_hearing_loss	total_protein_intake_percent_rda
759	1000	7	0.850818	0.076004	0.818182	0.101532	0.545454	1	0.701694	0.645161	0.201641	0.0677966	1	0.837333	0.833333	0.158318	0.166667	1	0.867	0.8	0.143288	0.4	1	alt_u_l	rbc_m_ul	platelets_k_ul	sn_hearing_loss	lvef_percent	ht_z_score	total_protein_intake_percent_rda
2446	1000	6	0.850727	0.0744581	0.818182	0.100456	0.545454	1	0.695078	0.645161	0.206116	0.0350877	1	0.905333	1	0.120635	0.333333	1	0.7852	0.8	0.189042	0.2	1	fsiq	wbc_k_ul	rbc_m_ul	cysc_egfr	ht_z_score	incomplete_protein_percent_rda
4070	1000	9	0.850727	0.0781621	0.909091	0.104492	0.363636	1	0.697991	0.813559	0.212597	-0.305085	1	0.869167	0.833333	0.136366	0.333333	1	0.8286	0.8	0.17926	0	1	fsiq	optic_nerve_abnormality	alt_u_l	wbc_k_ul	rbc_m_ul	platelets_k_ul	sn_hearing_loss	ht_z_score	incomplete_protein_percent_rda
1956	1000	7	0.850636	0.0769085	0.818182	0.103126	0.454545	1	0.702049	0.645161	0.205305	-0.1	1	0.825667	0.833333	0.165064	0.333333	1	0.8806	1	0.150885	0.2	1	optic_nerve_abnormality	alt_u_l	wbc_k_ul	rbc_m_ul	sn_hearing_loss	total_protein_intake_percent_rda	incomplete_protein_percent_rda
3984	1000	9	0.850636	0.0805297	0.818182	0.107294	0.545454	1	0.696632	0.645161	0.218751	0.0350877	1	0.8845	0.833333	0.133894	0.333333	1	0.81	0.8	0.185079	0.2	1	fsiq	optic_nerve_abnormality	alt_u_l	wbc_k_ul	rbc_m_ul	cysc_egfr	ht_z_score	total_protein_intake_percent_rda	incomplete_protein_percent_rda
915	1000	5	0.850636	0.0708609	0.818182	0.0952009	0.545454	1	0.699701	0.645161	0.190724	0	1	0.855333	0.833333	0.152152	0.166667	1	0.845	0.8	0.156843	0	1	alt_u_l	wbc_k_ul	rbc_m_ul	lvef_percent	total_protein_intake_percent_rda
1535	1000	9	0.850545	0.0808528	0.818182	0.109269	0.363636	1	0.699338	0.645161	0.221002	-0.305085	1	0.844	0.833333	0.143434	0.166667	1	0.8584	1	0.179057	0	1	optic_nerve_abnormality	wbc_k_ul	rbc_m_ul	platelets_k_ul	sn_hearing_loss	lvef_percent	cysc_egfr	ht_z_score	total_protein_intake_percent_rda
1933	1000	6	0.850545	0.0725069	0.818182	0.0975067	0.363636	1	0.697865	0.645161	0.196297	-0.222222	1	0.874833	0.833333	0.148117	0.166667	1	0.8214	0.8	0.169501	0.2	1	optic_nerve_abnormality	alt_u_l	wbc_k_ul	rbc_m_ul	cysc_egfr	ht_z_score
3504	1000	9	0.850545	0.0863665	0.909091	0.115023	0.454545	1	0.695915	0.813559	0.235712	-0.0645161	1	0.878333	0.833333	0.130567	0.333333	1	0.8172	0.8	0.210306	0	1	fsiq	optic_nerve_abnormality	wbc_k_ul	rbc_m_ul	sn_hearing_loss	cysc_egfr	ht_z_score	total_protein_intake_percent_rda	incomplete_protein_percent_rda
1439	1000	7	0.850455	0.0788318	0.818182	0.106264	0.363636	1	0.697147	0.645161	0.216281	-0.262295	1	0.869333	0.833333	0.139048	0.166667	1	0.8278	0.8	0.190009	0	1	optic_nerve_abnormality	wbc_k_ul	rbc_m_ul	lvef_percent	cysc_egfr	ht_z_score	total_protein_intake_percent_rda
3731	1000	6	0.850455	0.0680519	0.818182	0.0895325	0.454545	1	0.698264	0.645161	0.179317	-0.1	1	0.8735	0.833333	0.139804	0.333333	1	0.8228	0.8	0.140499	0.2	1	fsiq	optic_nerve_abnormality	alt_u_l	rbc_m_ul	lvef_percent	total_protein_intake_percent_rda
4074	1000	9	0.850455	0.0800017	0.818182	0.107349	0.454545	1	0.697614	0.645161	0.218337	-0.1	1	0.865167	0.833333	0.141347	0.166667	1	0.8328	0.8	0.185684	0.2	1	fsiq	optic_nerve_abnormality	alt_u_l	wbc_k_ul	rbc_m_ul	platelets_k_ul	sn_hearing_loss	cysc_egfr	incomplete_protein_percent_rda
2811	1000	8	0.850364	0.0658478	0.818182	0.0859357	0.545454	1	0.697765	0.645161	0.173794	0.0350877	1	0.8725	0.833333	0.130212	0.333333	1	0.8238	0.8	0.144411	0.2	1	fsiq	alt_u_l	rbc_m_ul	platelets_k_ul	sn_hearing_loss	lvef_percent	cysc_egfr	total_protein_intake_percent_rda
2724	1000	6	0.850273	0.068533	0.818182	0.0903336	0.454545	1	0.696032	0.645161	0.184241	-0.178571	1	0.8915	0.833333	0.122898	0.5	1	0.8008	0.8	0.152652	0	1	fsiq	alt_u_l	rbc_m_ul	sn_hearing_loss	total_protein_intake_percent_rda	incomplete_protein_percent_rda
684	1000	6	0.850273	0.0848032	0.909091	0.112886	0.363636	1	0.701077	0.813559	0.2245	-0.350877	1	0.834167	0.833333	0.175917	0.333333	1	0.8696	0.8	0.154854	0	1	alt_u_l	rbc_m_ul	sn_hearing_loss	cysc_egfr	total_protein_intake_percent_rda	incomplete_protein_percent_rda
751	1000	7	0.850273	0.0768754	0.818182	0.102112	0.454545	1	0.701249	0.645161	0.201857	-0.0645161	1	0.829	0.833333	0.164172	0.166667	1	0.8758	0.8	0.14309	0.2	1	alt_u_l	rbc_m_ul	platelets_k_ul	sn_hearing_loss	cysc_egfr	ht_z_score	total_protein_intake_percent_rda
4040	1000	9	0.850182	0.0748926	0.818182	0.100054	0.454545	1	0.696557	0.645161	0.203547	-0.1	1	0.873167	0.833333	0.137493	0.333333	1	0.8226	0.8	0.182106	0.2	1	fsiq	optic_nerve_abnormality	alt_u_l	wbc_k_ul	rbc_m_ul	platelets_k_ul	ht_z_score	total_protein_intake_percent_rda	incomplete_protein_percent_rda
479	1000	7	0.850182	0.0771472	0.818182	0.103468	0.363636	1	0.698384	0.645161	0.209837	-0.305085	1	0.846333	0.833333	0.143436	0.333333	1	0.8548	1	0.180858	0	1	wbc_k_ul	rbc_m_ul	platelets_k_ul	lvef_percent	cysc_egfr	ht_z_score	total_protein_intake_percent_rda
959	1000	8	0.850182	0.0770787	0.909091	0.102666	0.363636	1	0.699269	0.813559	0.205596	-0.305085	1	0.845833	0.833333	0.152772	0.333333	1	0.8554	0.8	0.160364	0	1	alt_u_l	wbc_k_ul	rbc_m_ul	sn_hearing_loss	lvef_percent	cysc_egfr	ht_z_score	total_protein_intake_percent_rda
1960	1000	8	0.850091	0.0756126	0.818182	0.100207	0.454545	1	0.698063	0.645161	0.202867	-0.137931	1	0.8505	0.833333	0.141531	0.333333	1	0.8496	0.8	0.174729	0.2	1	optic_nerve_abnormality	alt_u_l	wbc_k_ul	rbc_m_ul	sn_hearing_loss	ht_z_score	total_protein_intake_percent_rda	incomplete_protein_percent_rda
2988	1000	8	0.850091	0.0745841	0.818182	0.0990444	0.454545	1	0.696713	0.645161	0.200793	-0.1	1	0.874	0.833333	0.136334	0.333333	1	0.8214	0.8	0.167123	0.2	1	fsiq	alt_u_l	wbc_k_ul	rbc_m_ul	sn_hearing_loss	cysc_egfr	total_protein_intake_percent_rda	incomplete_protein_percent_rda
1978	1000	8	0.85	0.0819668	0.818182	0.108442	0.454545	1	0.701126	0.645161	0.215032	-0.0645161	1	0.820667	0.833333	0.171049	0.166667	1	0.8852	1	0.155064	0.2	1	optic_nerve_abnormality	alt_u_l	wbc_k_ul	rbc_m_ul	sn_hearing_loss	lvef_percent	cysc_egfr	incomplete_protein_percent_rda
1979	1000	8	0.85	0.0818581	0.818182	0.109127	0.454545	1	0.699868	0.645161	0.21795	-0.137931	1	0.8345	0.833333	0.165658	0.166667	1	0.8686	1	0.164928	0.2	1	optic_nerve_abnormality	alt_u_l	wbc_k_ul	rbc_m_ul	sn_hearing_loss	lvef_percent	cysc_egfr	total_protein_intake_percent_rda
2478	1000	7	0.849909	0.080861	0.818182	0.107203	0.454545	1	0.693649	0.645161	0.219568	-0.1	1	0.901667	1	0.130225	0.166667	1	0.7878	0.8	0.194959	0	1	fsiq	wbc_k_ul	rbc_m_ul	sn_hearing_loss	cysc_egfr	ht_z_score	incomplete_protein_percent_rda
4047	1000	9	0.849909	0.077588	0.818182	0.103032	0.454545	1	0.696521	0.645161	0.208081	-0.1	1	0.872333	0.833333	0.139637	0.333333	1	0.823	0.8	0.167867	0.2	1	fsiq	optic_nerve_abnormality	alt_u_l	wbc_k_ul	rbc_m_ul	platelets_k_ul	cysc_egfr	ht_z_score	total_protein_intake_percent_rda
2728	1000	7	0.849818	0.0684503	0.818182	0.0895289	0.454545	1	0.695034	0.645161	0.182195	-0.1	1	0.893167	0.833333	0.125242	0.333333	1	0.7978	0.8	0.152507	0.2	1	fsiq	alt_u_l	rbc_m_ul	sn_hearing_loss	ht_z_score	total_protein_intake_percent_rda	incomplete_protein_percent_rda
4083	1000	9	0.849818	0.0824186	0.818182	0.109179	0.363636	1	0.695404	0.645161	0.223337	-0.262295	1	0.874833	0.833333	0.136796	0.333333	1	0.8198	0.8	0.191219	0	1	fsiq	optic_nerve_abnormality	alt_u_l	wbc_k_ul	rbc_m_ul	platelets_k_ul	sn_hearing_loss	lvef_percent	total_protein_intake_percent_rda
1453	1000	6	0.849636	0.0844335	0.818182	0.112515	0.363636	1	0.696772	0.645161	0.226188	-0.262295	1	0.863	0.833333	0.161697	0.166667	1	0.8336	0.8	0.182714	0.2	1	optic_nerve_abnormality	wbc_k_ul	rbc_m_ul	sn_hearing_loss	cysc_egfr	ht_z_score
1970	1000	7	0.849636	0.0755733	0.818182	0.100639	0.454545	1	0.700127	0.645161	0.200253	-0.1	1	0.820833	0.833333	0.159364	0.333333	1	0.8842	1	0.149173	0.2	1	optic_nerve_abnormality	alt_u_l	wbc_k_ul	rbc_m_ul	sn_hearing_loss	lvef_percent	incomplete_protein_percent_rda
2700	1000	6	0.849636	0.0690877	0.818182	0.090603	0.454545	1	0.696086	0.645161	0.183502	-0.1	1	0.871167	0.833333	0.132088	0.333333	1	0.8238	0.8	0.156902	0	1	fsiq	alt_u_l	rbc_m_ul	cysc_egfr	total_protein_intake_percent_rda	incomplete_protein_percent_rda
3066	1000	9	0.849636	0.0787868	0.818182	0.104668	0.454545	1	0.696389	0.645161	0.212768	-0.0645161	1	0.857333	0.833333	0.137026	0.333333	1	0.8404	0.8	0.181772	0.2	1	fsiq	alt_u_l	wbc_k_ul	rbc_m_ul	platelets_k_ul	sn_hearing_loss	lvef_percent	cysc_egfr	incomplete_protein_percent_rda
911	1000	6	0.849545	0.0713688	0.818182	0.0939951	0.454545	1	0.696378	0.645161	0.188904	-0.0645161	1	0.868833	0.833333	0.149855	0.333333	1	0.8264	0.8	0.163125	0.2	1	alt_u_l	wbc_k_ul	rbc_m_ul	cysc_egfr	ht_z_score	total_protein_intake_percent_rda
2718	1000	7	0.849455	0.0851356	0.909091	0.111976	0.454545	1	0.696091	0.813559	0.225211	-0.1	1	0.8695	0.833333	0.15463	0.166667	1	0.8254	0.8	0.171768	0.2	1	fsiq	alt_u_l	rbc_m_ul	lvef_percent	cysc_egfr	ht_z_score	incomplete_protein_percent_rda
699	1000	6	0.849455	0.0832845	0.818182	0.110564	0.363636	1	0.698669	0.645161	0.219433	-0.262295	1	0.841667	0.833333	0.168698	0	1	0.8588	0.8	0.155714	0.2	1	alt_u_l	rbc_m_ul	sn_hearing_loss	lvef_percent	cysc_egfr	total_protein_intake_percent_rda
744	1000	7	0.849455	0.0787041	0.909091	0.103291	0.454545	1	0.697412	0.813559	0.207141	-0.1	1	0.852167	0.833333	0.158037	0.333333	1	0.8462	0.8	0.165206	0	1	alt_u_l	rbc_m_ul	platelets_k_ul	sn_hearing_loss	ht_z_score	total_protein_intake_percent_rda	incomplete_protein_percent_rda
2786	1000	6	0.849364	0.0755119	0.863636	0.0990257	0.454545	1	0.693018	0.72936	0.203835	-0.178571	1	0.8965	0.833333	0.122236	0.333333	1	0.7928	0.8	0.181497	0	1	fsiq	alt_u_l	rbc_m_ul	platelets_k_ul	sn_hearing_loss	incomplete_protein_percent_rda
3485	1000	7	0.849182	0.0814965	0.818182	0.108183	0.454545	1	0.692871	0.645161	0.220936	-0.178571	1	0.892333	1	0.140178	0.166667	1	0.7974	0.8	0.198173	0	1	fsiq	optic_nerve_abnormality	wbc_k_ul	rbc_m_ul	lvef_percent	cysc_egfr	ht_z_score
4036	1000	8	0.849182	0.0756002	0.909091	0.0990829	0.454545	1	0.694019	0.813559	0.20188	-0.137931	1	0.8815	0.833333	0.128244	0.166667	1	0.8104	0.8	0.171818	0.2	1	fsiq	optic_nerve_abnormality	alt_u_l	wbc_k_ul	rbc_m_ul	platelets_k_ul	total_protein_intake_percent_rda	incomplete_protein_percent_rda
665	1000	4	0.849182	0.0767324	0.818182	0.10123	0.545454	1	0.697935	0.645161	0.200485	0.0677966	1	0.846833	0.833333	0.166953	0.333333	1	0.852	0.8	0.147097	0.2	1	alt_u_l	rbc_m_ul	lvef_percent	cysc_egfr
2743	1000	7	0.849	0.0688366	0.818182	0.0892134	0.454545	1	0.695804	0.645161	0.178806	-0.0645161	1	0.863	0.833333	0.140932	0.333333	1	0.8322	0.8	0.144721	0.2	1	fsiq	alt_u_l	rbc_m_ul	sn_hearing_loss	lvef_percent	ht_z_score	total_protein_intake_percent_rda
415	1000	6	0.849	0.0767653	0.818182	0.101368	0.454545	1	0.695925	0.645161	0.204008	-0.0645161	1	0.853	0.833333	0.150082	0.166667	1	0.8442	0.8	0.174002	0	1	wbc_k_ul	rbc_m_ul	lvef_percent	cysc_egfr	ht_z_score	total_protein_intake_percent_rda
206	1000	5	0.848818	0.0877055	0.909091	0.1166	0.272727	1	0.695401	0.813559	0.235136	-0.466667	1	0.852167	0.833333	0.154118	0.166667	1	0.8448	0.8	0.186192	0.2	1	rbc_m_ul	platelets_k_ul	cysc_egfr	ht_z_score	incomplete_protein_percent_rda
2488	1000	8	0.848727	0.0806829	0.818182	0.106813	0.454545	1	0.692429	0.645161	0.219429	-0.137931	1	0.878	0.833333	0.125913	0.333333	1	0.8136	0.8	0.198228	0	1	fsiq	wbc_k_ul	rbc_m_ul	sn_hearing_loss	lvef_percent	ht_z_score	total_protein_intake_percent_rda	incomplete_protein_percent_rda
3722	1000	6	0.848727	0.0810956	0.818182	0.105957	0.454545	1	0.69533	0.645161	0.212502	-0.1	1	0.861333	0.833333	0.149125	0.333333	1	0.8336	0.8	0.15651	0	1	fsiq	optic_nerve_abnormality	alt_u_l	rbc_m_ul	cysc_egfr	incomplete_protein_percent_rda
4023	1000	9	0.848727	0.0794911	0.818182	0.104622	0.363636	1	0.694556	0.645161	0.212389	-0.262295	1	0.857667	0.833333	0.135948	0.333333	1	0.838	0.8	0.17874	0.2	1	fsiq	optic_nerve_abnormality	alt_u_l	wbc_k_ul	rbc_m_ul	sn_hearing_loss	lvef_percent	ht_z_score	total_protein_intake_percent_rda
455	1000	5	0.848727	0.0766121	0.818182	0.101083	0.363636	1	0.695108	0.645161	0.204392	-0.262295	1	0.8535	0.833333	0.143285	0.333333	1	0.843	0.8	0.17499	0.2	1	wbc_k_ul	rbc_m_ul	platelets_k_ul	ht_z_score	total_protein_intake_percent_rda
1705	1000	5	0.848636	0.0757406	0.818182	0.100165	0.454545	1	0.697705	0.645161	0.198065	-0.1	1	0.8345	0.833333	0.168488	0.333333	1	0.8656	0.8	0.142958	0.4	1	optic_nerve_abnormality	alt_u_l	rbc_m_ul	sn_hearing_loss	cysc_egfr
2992	1000	9	0.848636	0.0740296	0.818182	0.0978248	0.454545	1	0.693512	0.645161	0.199102	-0.137931	1	0.869833	0.833333	0.127979	0.333333	1	0.8232	0.8	0.174735	0.2	1	fsiq	alt_u_l	wbc_k_ul	rbc_m_ul	sn_hearing_loss	cysc_egfr	ht_z_score	total_protein_intake_percent_rda	incomplete_protein_percent_rda
3277	1000	6	0.848636	0.0815059	0.818182	0.107495	0.454545	1	0.693654	0.645161	0.217204	-0.137931	1	0.8745	0.833333	0.14556	0.166667	1	0.8176	0.8	0.176753	0	1	fsiq	optic_nerve_abnormality	rbc_m_ul	platelets_k_ul	cysc_egfr	ht_z_score
3718	1000	6	0.848636	0.0848643	0.818182	0.112165	0.272727	1	0.694211	0.645161	0.225645	-0.466667	1	0.8745	1	0.15678	0.166667	1	0.8176	0.8	0.169821	0.2	1	fsiq	optic_nerve_abnormality	alt_u_l	rbc_m_ul	ht_z_score	incomplete_protein_percent_rda
3809	1000	6	0.848636	0.0811297	0.909091	0.105632	0.545454	1	0.693362	0.813559	0.215397	0	1	0.871667	0.833333	0.139224	0.333333	1	0.821	0.8	0.186209	0	1	fsiq	optic_nerve_abnormality	alt_u_l	rbc_m_ul	platelets_k_ul	sn_hearing_loss
2493	1000	7	0.848455	0.0757604	0.818182	0.0996404	0.454545	1	0.691252	0.645161	0.204101	-0.137931	1	0.8935	0.916667	0.125082	0.333333	1	0.7944	0.8	0.186127	0.2	1	fsiq	wbc_k_ul	rbc_m_ul	sn_hearing_loss	lvef_percent	cysc_egfr	ht_z_score
3739	1000	7	0.848364	0.0747544	0.909091	0.096762	0.454545	1	0.693782	0.813559	0.195067	-0.1	1	0.868833	0.833333	0.136249	0.333333	1	0.8238	0.8	0.154329	0.2	1	fsiq	optic_nerve_abnormality	alt_u_l	rbc_m_ul	lvef_percent	cysc_egfr	total_protein_intake_percent_rda
1721	1000	6	0.848273	0.0785133	0.818182	0.102559	0.454545	1	0.698097	0.645161	0.20263	-0.1	1	0.814333	0.833333	0.174013	0.166667	1	0.889	1	0.153305	0.2	1	optic_nerve_abnormality	alt_u_l	rbc_m_ul	sn_hearing_loss	lvef_percent	cysc_egfr
2756	1000	6	0.848273	0.0653072	0.818182	0.0826356	0.545454	1	0.692022	0.645161	0.169164	0	1	0.885333	0.833333	0.118926	0.5	1	0.8038	0.8	0.156876	0	1	fsiq	alt_u_l	rbc_m_ul	platelets_k_ul	total_protein_intake_percent_rda	incomplete_protein_percent_rda
3750	1000	7	0.848273	0.0855131	0.909091	0.11409	0.272727	1	0.694441	0.813559	0.228509	-0.466667	1	0.863667	0.833333	0.160711	0.333333	1	0.8298	0.8	0.163152	0.2	1	fsiq	optic_nerve_abnormality	alt_u_l	rbc_m_ul	sn_hearing_loss	ht_z_score	incomplete_protein_percent_rda
2543	1000	8	0.848182	0.0846395	0.818182	0.110767	0.454545	1	0.691351	0.645161	0.227184	-0.178571	1	0.879333	0.833333	0.12893	0.333333	1	0.8108	0.8	0.196372	0	1	fsiq	wbc_k_ul	rbc_m_ul	platelets_k_ul	sn_hearing_loss	cysc_egfr	ht_z_score	total_protein_intake_percent_rda
904	1000	6	0.848182	0.0741612	0.818182	0.0973299	0.454545	1	0.693498	0.645161	0.196409	-0.1	1	0.864167	0.833333	0.147154	0.333333	1	0.829	0.8	0.172826	0.4	1	alt_u_l	wbc_k_ul	rbc_m_ul	ht_z_score	total_protein_intake_percent_rda	incomplete_protein_percent_rda
1994	1000	7	0.848091	0.0855584	0.909091	0.111795	0.454545	1	0.694415	0.813559	0.223553	-0.1	1	0.857167	0.833333	0.155762	0	1	0.8372	0.8	0.158497	0.2	1	optic_nerve_abnormality	alt_u_l	wbc_k_ul	rbc_m_ul	platelets_k_ul	cysc_egfr	incomplete_protein_percent_rda
3761	1000	6	0.848091	0.0818902	0.818182	0.106644	0.454545	1	0.692647	0.645161	0.215576	-0.1	1	0.874667	0.833333	0.149936	0.333333	1	0.8162	0.8	0.176773	0.2	1	fsiq	optic_nerve_abnormality	alt_u_l	rbc_m_ul	sn_hearing_loss	lvef_percent
996	1000	7	0.848091	0.0892449	0.909091	0.11615	0.363636	1	0.694151	0.813559	0.234097	-0.262295	1	0.8555	0.833333	0.154035	0.333333	1	0.8392	0.8	0.171151	0.2	1	alt_u_l	wbc_k_ul	rbc_m_ul	platelets_k_ul	sn_hearing_loss	total_protein_intake_percent_rda	incomplete_protein_percent_rda
2712	1000	7	0.848	0.0693212	0.818182	0.0881094	0.454545	1	0.691993	0.645161	0.179524	-0.137931	1	0.879167	0.833333	0.127362	0.333333	1	0.8106	0.8	0.1591	0.2	1	fsiq	alt_u_l	rbc_m_ul	lvef_percent	ht_z_score	total_protein_intake_percent_rda	incomplete_protein_percent_rda
3751	1000	7	0.847909	0.0795216	0.818182	0.103307	0.454545	1	0.692472	0.645161	0.209084	-0.137931	1	0.872333	0.833333	0.147576	0.333333	1	0.8186	0.8	0.171708	0.2	1	fsiq	optic_nerve_abnormality	alt_u_l	rbc_m_ul	sn_hearing_loss	ht_z_score	total_protein_intake_percent_rda
4015	1000	9	0.847909	0.0811338	0.818182	0.105995	0.454545	1	0.691625	0.645161	0.215917	-0.137931	1	0.875667	0.833333	0.134798	0.333333	1	0.8146	0.8	0.181824	0.2	1	fsiq	optic_nerve_abnormality	alt_u_l	wbc_k_ul	rbc_m_ul	sn_hearing_loss	cysc_egfr	ht_z_score	total_protein_intake_percent_rda
1987	1000	6	0.847818	0.0755309	0.818182	0.0996243	0.272727	1	0.694383	0.645161	0.198679	-0.466667	1	0.849667	0.833333	0.153047	0.333333	1	0.8456	0.8	0.151867	0	1	optic_nerve_abnormality	alt_u_l	wbc_k_ul	rbc_m_ul	platelets_k_ul	total_protein_intake_percent_rda
2734	1000	7	0.847818	0.0899807	0.909091	0.116682	0.454545	1	0.69362	0.813559	0.234024	-0.1	1	0.859833	0.833333	0.161129	0.166667	1	0.8334	0.8	0.167548	0.2	1	fsiq	alt_u_l	rbc_m_ul	sn_hearing_loss	cysc_egfr	ht_z_score	incomplete_protein_percent_rda
3069	1000	9	0.847818	0.0842234	0.909091	0.108831	0.454545	1	0.692669	0.813559	0.219804	-0.137931	1	0.866333	0.833333	0.148285	0.333333	1	0.8256	0.8	0.172553	0	1	fsiq	alt_u_l	wbc_k_ul	rbc_m_ul	platelets_k_ul	sn_hearing_loss	lvef_percent	cysc_egfr	ht_z_score
4063	1000	10	0.847818	0.0810251	0.818182	0.105591	0.363636	1	0.691966	0.645161	0.214006	-0.305085	1	0.872	0.833333	0.141313	0.333333	1	0.8188	0.8	0.177533	0.2	1	fsiq	optic_nerve_abnormality	alt_u_l	wbc_k_ul	rbc_m_ul	platelets_k_ul	lvef_percent	cysc_egfr	ht_z_score	total_protein_intake_percent_rda
4018	1000	8	0.847727	0.0770769	0.818182	0.0999415	0.545454	1	0.692199	0.645161	0.204609	0.0350877	1	0.854667	0.833333	0.137264	0.166667	1	0.8394	0.8	0.19423	0.2	1	fsiq	optic_nerve_abnormality	alt_u_l	wbc_k_ul	rbc_m_ul	sn_hearing_loss	lvef_percent	incomplete_protein_percent_rda
4060	1000	10	0.847636	0.081673	0.909091	0.105876	0.454545	1	0.691075	0.813559	0.214916	-0.137931	1	0.881833	0.833333	0.140933	0.166667	1	0.8066	0.8	0.173512	0	1	fsiq	optic_nerve_abnormality	alt_u_l	wbc_k_ul	rbc_m_ul	platelets_k_ul	lvef_percent	cysc_egfr	total_protein_intake_percent_rda	incomplete_protein_percent_rda
901	1000	4	0.847636	0.0661809	0.818182	0.0848867	0.636364	1	0.693444	0.645161	0.170599	0.214286	1	0.8505	0.833333	0.136734	0.333333	1	0.8442	0.8	0.151886	0.2	1	alt_u_l	wbc_k_ul	rbc_m_ul	ht_z_score
2551	1000	8	0.847545	0.0850323	0.818182	0.111124	0.363636	1	0.690391	0.645161	0.226873	-0.305085	1	0.879167	0.833333	0.133126	0.333333	1	0.8096	0.8	0.188954	0	1	fsiq	wbc_k_ul	rbc_m_ul	platelets_k_ul	sn_hearing_loss	lvef_percent	ht_z_score	total_protein_intake_percent_rda
3044	1000	8	0.847545	0.0719298	0.818182	0.0926073	0.545454	1	0.689814	0.645161	0.190056	0.0677966	1	0.890333	0.833333	0.120365	0.333333	1	0.7962	0.8	0.172671	0.2	1	fsiq	alt_u_l	wbc_k_ul	rbc_m_ul	platelets_k_ul	sn_hearing_loss	total_protein_intake_percent_rda	incomplete_protein_percent_rda
416	1000	7	0.847545	0.0795066	0.818182	0.10389	0.454545	1	0.692206	0.645161	0.212007	-0.178571	1	0.852667	0.833333	0.138968	0.333333	1	0.8414	0.8	0.18794	0	1	wbc_k_ul	rbc_m_ul	lvef_percent	cysc_egfr	ht_z_score	total_protein_intake_percent_rda	incomplete_protein_percent_rda
917	1000	5	0.847364	0.0705264	0.818182	0.0903138	0.545454	1	0.691752	0.645161	0.18255	0.0983607	1	0.8665	0.833333	0.149276	0.333333	1	0.8244	0.8	0.171096	0.2	1	alt_u_l	wbc_k_ul	rbc_m_ul	lvef_percent	ht_z_score
3741	1000	7	0.847273	0.0852969	0.818182	0.109811	0.454545	1	0.692793	0.645161	0.218972	-0.1	1	0.859333	0.833333	0.162328	0.166667	1	0.8328	0.8	0.158712	0.2	1	fsiq	optic_nerve_abnormality	alt_u_l	rbc_m_ul	lvef_percent	cysc_egfr	ht_z_score
3789	1000	7	0.847182	0.0798891	0.818182	0.102551	0.545454	1	0.692135	0.645161	0.204627	0.0677966	1	0.867	0.833333	0.152209	0.333333	1	0.8234	0.8	0.145305	0.2	1	fsiq	optic_nerve_abnormality	alt_u_l	rbc_m_ul	platelets_k_ul	cysc_egfr	ht_z_score
976	1000	8	0.847182	0.0808621	0.818182	0.104864	0.454545	1	0.692417	0.645161	0.211205	-0.178571	1	0.853667	0.833333	0.15969	0.166667	1	0.8394	0.8	0.174465	0	1	alt_u_l	wbc_k_ul	rbc_m_ul	platelets_k_ul	cysc_egfr	ht_z_score	total_protein_intake_percent_rda	incomplete_protein_percent_rda
1949	1000	7	0.847091	0.077483	0.818182	0.0999208	0.454545	1	0.692184	0.645161	0.199384	-0.0645161	1	0.859	0.833333	0.156095	0.166667	1	0.8328	0.8	0.159215	0.2	1	optic_nerve_abnormality	alt_u_l	wbc_k_ul	rbc_m_ul	lvef_percent	cysc_egfr	ht_z_score
1519	1000	8	0.846909	0.0825112	0.818182	0.10693	0.454545	1	0.691029	0.645161	0.216582	-0.178571	1	0.855167	0.833333	0.143622	0	1	0.837	0.8	0.182604	0	1	optic_nerve_abnormality	wbc_k_ul	rbc_m_ul	platelets_k_ul	sn_hearing_loss	cysc_egfr	ht_z_score	total_protein_intake_percent_rda
1698	1000	5	0.846909	0.0763918	0.818182	0.0996417	0.363636	1	0.69523	0.645161	0.196288	-0.262295	1	0.8185	0.833333	0.171281	0.166667	1	0.881	1	0.141347	0.2	1	optic_nerve_abnormality	alt_u_l	rbc_m_ul	sn_hearing_loss	incomplete_protein_percent_rda
4008	1000	9	0.846909	0.0835806	0.909091	0.107471	0.454545	1	0.689209	0.813559	0.220725	-0.178571	1	0.870333	0.833333	0.130738	0.333333	1	0.8188	0.8	0.199214	0	1	fsiq	optic_nerve_abnormality	alt_u_l	wbc_k_ul	rbc_m_ul	sn_hearing_loss	ht_z_score	total_protein_intake_percent_rda	incomplete_protein_percent_rda
983	1000	7	0.846909	0.0790685	0.818182	0.101452	0.454545	1	0.692837	0.645161	0.202447	-0.137931	1	0.848167	0.833333	0.16449	0.333333	1	0.8454	0.8	0.156727	0.2	1	alt_u_l	wbc_k_ul	rbc_m_ul	platelets_k_ul	lvef_percent	ht_z_score	total_protein_intake_percent_rda
2739	1000	6	0.846818	0.073248	0.818182	0.0927458	0.454545	1	0.68976	0.645161	0.1885	-0.137931	1	0.878333	0.833333	0.133306	0.333333	1	0.809	0.8	0.158947	0.2	1	fsiq	alt_u_l	rbc_m_ul	sn_hearing_loss	lvef_percent	total_protein_intake_percent_rda
2759	1000	6	0.846818	0.075037	0.818182	0.0965908	0.454545	1	0.691419	0.645161	0.195308	-0.137931	1	0.853	0.833333	0.14461	0.333333	1	0.8394	0.8	0.167678	0.2	1	fsiq	alt_u_l	rbc_m_ul	platelets_k_ul	ht_z_score	total_protein_intake_percent_rda
1700	1000	6	0.846727	0.075224	0.818182	0.0968316	0.454545	1	0.694273	0.645161	0.191509	-0.1	1	0.824167	0.833333	0.159416	0.333333	1	0.8738	0.8	0.134951	0.4	1	optic_nerve_abnormality	alt_u_l	rbc_m_ul	sn_hearing_loss	total_protein_intake_percent_rda	incomplete_protein_percent_rda
1745	1000	5	0.846727	0.0793883	0.818182	0.101095	0.545454	1	0.691797	0.645161	0.201231	0.0677966	1	0.857333	0.833333	0.150007	0.166667	1	0.834	0.8	0.142212	0.4	1	optic_nerve_abnormality	alt_u_l	rbc_m_ul	platelets_k_ul	lvef_percent
765	1000	7	0.846727	0.0898867	0.909091	0.115387	0.363636	1	0.693211	0.813559	0.228701	-0.222222	1	0.841667	0.833333	0.175167	0.166667	1	0.8528	0.8	0.157851	0.2	1	alt_u_l	rbc_m_ul	platelets_k_ul	sn_hearing_loss	lvef_percent	cysc_egfr	ht_z_score
1485	1000	6	0.846545	0.0786997	0.818182	0.101798	0.545454	1	0.688933	0.645161	0.206155	0.0677966	1	0.8755	0.833333	0.144505	0.166667	1	0.8118	0.8	0.185729	0.2	1	optic_nerve_abnormality	wbc_k_ul	rbc_m_ul	platelets_k_ul	cysc_egfr	ht_z_score
2504	1000	7	0.846545	0.0788173	0.818182	0.102285	0.454545	1	0.68521	0.633333	0.212425	-0.137931	1	0.911667	1	0.107434	0.5	1	0.7684	0.8	0.201002	0	1	fsiq	wbc_k_ul	rbc_m_ul	platelets_k_ul	ht_z_score	total_protein_intake_percent_rda	incomplete_protein_percent_rda
4004	1000	8	0.846454	0.0778719	0.818182	0.0998961	0.363636	1	0.689029	0.645161	0.203352	-0.305085	1	0.870833	0.833333	0.133439	0.166667	1	0.8172	0.8	0.175884	0.2	1	fsiq	optic_nerve_abnormality	alt_u_l	wbc_k_ul	rbc_m_ul	sn_hearing_loss	total_protein_intake_percent_rda	incomplete_protein_percent_rda
979	1000	6	0.846454	0.0771215	0.818182	0.0989809	0.454545	1	0.691481	0.645161	0.197146	-0.03125	1	0.854833	0.833333	0.15699	0.166667	1	0.8364	0.8	0.14689	0	1	alt_u_l	wbc_k_ul	rbc_m_ul	platelets_k_ul	lvef_percent	total_protein_intake_percent_rda
3749	1000	6	0.846273	0.0789818	0.818182	0.100607	0.363636	1	0.69025	0.645161	0.202762	-0.305085	1	0.856667	0.833333	0.146361	0.166667	1	0.8338	0.8	0.163108	0.2	1	fsiq	optic_nerve_abnormality	alt_u_l	rbc_m_ul	sn_hearing_loss	ht_z_score
4093	1000	10	0.846273	0.0843386	0.818182	0.108976	0.363636	1	0.689047	0.645161	0.220747	-0.222222	1	0.8675	0.833333	0.148115	0.166667	1	0.8208	0.8	0.18396	0	1	fsiq	optic_nerve_abnormality	alt_u_l	wbc_k_ul	rbc_m_ul	platelets_k_ul	sn_hearing_loss	lvef_percent	cysc_egfr	ht_z_score
1432	1000	7	0.846182	0.0822075	0.818182	0.105017	0.454545	1	0.689362	0.645161	0.21286	-0.137931	1	0.860167	0.833333	0.145664	0.166667	1	0.8294	0.8	0.180022	0.2	1	optic_nerve_abnormality	wbc_k_ul	rbc_m_ul	lvef_percent	ht_z_score	total_protein_intake_percent_rda	incomplete_protein_percent_rda
2527	1000	8	0.846091	0.0910632	0.818182	0.115936	0.454545	1	0.687132	0.645161	0.237347	-0.178571	1	0.877167	0.833333	0.138094	0.166667	1	0.8088	0.8	0.203873	0	1	fsiq	wbc_k_ul	rbc_m_ul	platelets_k_ul	lvef_percent	cysc_egfr	ht_z_score	total_protein_intake_percent_rda
3787	1000	7	0.846091	0.075036	0.818182	0.0950791	0.363636	1	0.689451	0.645161	0.191398	-0.222222	1	0.863833	0.833333	0.14105	0.166667	1	0.8248	0.8	0.156363	0.2	1	fsiq	optic_nerve_abnormality	alt_u_l	rbc_m_ul	platelets_k_ul	cysc_egfr	total_protein_intake_percent_rda
1971	1000	7	0.846	0.0776351	0.818182	0.0993182	0.545454	1	0.691629	0.645161	0.198457	0.0350877	1	0.832333	0.833333	0.15819	0.166667	1	0.8624	0.8	0.159912	0.2	1	optic_nerve_abnormality	alt_u_l	wbc_k_ul	rbc_m_ul	sn_hearing_loss	lvef_percent	total_protein_intake_percent_rda
4062	1000	10	0.846	0.0843249	0.909091	0.107093	0.454545	1	0.68855	0.813559	0.216872	-0.137931	1	0.867833	0.833333	0.144424	0.333333	1	0.8198	0.8	0.177086	0	1	fsiq	optic_nerve_abnormality	alt_u_l	wbc_k_ul	rbc_m_ul	platelets_k_ul	lvef_percent	cysc_egfr	ht_z_score	incomplete_protein_percent_rda
2019	1000	7	0.845727	0.0812065	0.818182	0.103991	0.363636	1	0.691287	0.645161	0.207768	-0.350877	1	0.831667	0.833333	0.158711	0.333333	1	0.8626	0.8	0.154354	0	1	optic_nerve_abnormality	alt_u_l	wbc_k_ul	rbc_m_ul	platelets_k_ul	sn_hearing_loss	total_protein_intake_percent_rda
1935	1000	7	0.845636	0.079917	0.818182	0.10156	0.454545	1	0.688534	0.645161	0.204264	-0.1	1	0.863	0.833333	0.152311	0.333333	1	0.8248	0.8	0.169864	0.2	1	optic_nerve_abnormality	alt_u_l	wbc_k_ul	rbc_m_ul	cysc_egfr	ht_z_score	total_protein_intake_percent_rda
1963	1000	7	0.845636	0.0861453	0.818182	0.10978	0.454545	1	0.691157	0.645161	0.218593	-0.137931	1	0.833833	0.833333	0.16783	0.333333	1	0.8598	0.8	0.159026	0.2	1	optic_nerve_abnormality	alt_u_l	wbc_k_ul	rbc_m_ul	sn_hearing_loss	cysc_egfr	total_protein_intake_percent_rda
2533	1000	6	0.845636	0.0754939	0.818182	0.0957746	0.454545	1	0.686061	0.645161	0.196266	-0.137931	1	0.887667	0.833333	0.130207	0.333333	1	0.7952	0.8	0.179134	0	1	fsiq	wbc_k_ul	rbc_m_ul	platelets_k_ul	sn_hearing_loss	ht_z_score
3786	1000	7	0.845636	0.0874605	0.818182	0.111351	0.363636	1	0.687843	0.645161	0.225227	-0.222222	1	0.868667	0.833333	0.140016	0.166667	1	0.818	0.8	0.169543	0	1	fsiq	optic_nerve_abnormality	alt_u_l	rbc_m_ul	platelets_k_ul	cysc_egfr	incomplete_protein_percent_rda
647	1000	4	0.845636	0.0778111	0.818182	0.0991695	0.454545	1	0.690798	0.645161	0.19957	-0.178571	1	0.825833	0.833333	0.152736	0.333333	1	0.8694	1	0.171035	0	1	alt_u_l	rbc_m_ul	ht_z_score	total_protein_intake_percent_rda
3006	1000	9	0.845454	0.0799985	0.818182	0.102096	0.454545	1	0.687582	0.645161	0.207211	-0.1	1	0.863	0.833333	0.138344	0.333333	1	0.8244	0.8	0.175714	0.2	1	fsiq	alt_u_l	wbc_k_ul	rbc_m_ul	sn_hearing_loss	lvef_percent	cysc_egfr	ht_z_score	incomplete_protein_percent_rda
1503	1000	8	0.845364	0.0777855	0.818182	0.0991196	0.454545	1	0.687308	0.645161	0.201123	-0.178571	1	0.864	0.833333	0.140915	0.333333	1	0.823	0.8	0.178277	0	1	optic_nerve_abnormality	wbc_k_ul	rbc_m_ul	platelets_k_ul	lvef_percent	cysc_egfr	ht_z_score	total_protein_intake_percent_rda
1763	1000	6	0.845364	0.082216	0.818182	0.104007	0.454545	1	0.691145	0.645161	0.205571	-0.1	1	0.830333	0.833333	0.163183	0.333333	1	0.8634	0.8	0.138418	0.4	1	optic_nerve_abnormality	alt_u_l	rbc_m_ul	platelets_k_ul	sn_hearing_loss	total_protein_intake_percent_rda
2702	1000	6	0.845364	0.0892695	0.818182	0.112416	0.454545	1	0.688229	0.645161	0.226571	-0.0645161	1	0.856333	0.833333	0.155798	0.333333	1	0.8322	0.8	0.179319	0.2	1	fsiq	alt_u_l	rbc_m_ul	cysc_egfr	ht_z_score	incomplete_protein_percent_rda
4022	1000	9	0.845364	0.0819105	0.818182	0.104166	0.363636	1	0.687002	0.645161	0.213065	-0.222222	1	0.858	0.833333	0.132783	0.166667	1	0.8302	0.8	0.193405	0.2	1	fsiq	optic_nerve_abnormality	alt_u_l	wbc_k_ul	rbc_m_ul	sn_hearing_loss	lvef_percent	ht_z_score	incomplete_protein_percent_rda
963	1000	5	0.845364	0.0769294	0.818182	0.0976057	0.454545	1	0.689953	0.645161	0.194333	-0.137931	1	0.842333	0.833333	0.149805	0.333333	1	0.849	0.8	0.139637	0.2	1	alt_u_l	wbc_k_ul	rbc_m_ul	platelets_k_ul	total_protein_intake_percent_rda
3803	1000	8	0.845273	0.0758923	0.818182	0.095619	0.363636	1	0.687973	0.645161	0.190862	-0.222222	1	0.8675	0.833333	0.14508	0.166667	1	0.8186	0.8	0.142669	0.2	1	fsiq	optic_nerve_abnormality	alt_u_l	rbc_m_ul	platelets_k_ul	lvef_percent	cysc_egfr	total_protein_intake_percent_rda
4087	1000	10	0.845273	0.0835556	0.818182	0.105883	0.454545	1	0.687255	0.645161	0.215409	-0.1	1	0.858	0.833333	0.140516	0.333333	1	0.83	0.8	0.186587	0.2	1	fsiq	optic_nerve_abnormality	alt_u_l	wbc_k_ul	rbc_m_ul	platelets_k_ul	sn_hearing_loss	lvef_percent	ht_z_score	total_protein_intake_percent_rda
2021	1000	7	0.845182	0.0828952	0.818182	0.105004	0.454545	1	0.689058	0.645161	0.210571	-0.0645161	1	0.841167	0.833333	0.157558	0	1	0.85	0.8	0.171608	0.2	1	optic_nerve_abnormality	alt_u_l	wbc_k_ul	rbc_m_ul	platelets_k_ul	sn_hearing_loss	ht_z_score
1011	1000	7	0.845091	0.0926979	0.909091	0.117271	0.272727	1	0.688649	0.813559	0.235494	-0.517241	1	0.848833	0.833333	0.163411	0.333333	1	0.8406	0.8	0.170707	0	1	alt_u_l	wbc_k_ul	rbc_m_ul	platelets_k_ul	sn_hearing_loss	lvef_percent	total_protein_intake_percent_rda
1777	1000	6	0.845091	0.0806584	0.818182	0.102193	0.454545	1	0.690698	0.645161	0.203532	-0.1	1	0.8225	0.833333	0.166314	0.166667	1	0.8722	1	0.157391	0.2	1	optic_nerve_abnormality	alt_u_l	rbc_m_ul	platelets_k_ul	sn_hearing_loss	lvef_percent
3992	1000	9	0.845091	0.0799709	0.818182	0.101135	0.545454	1	0.686251	0.645161	0.20711	0	1	0.861833	0.833333	0.132118	0.333333	1	0.825	0.8	0.191237	0	1	fsiq	optic_nerve_abnormality	alt_u_l	wbc_k_ul	rbc_m_ul	lvef_percent	ht_z_score	total_protein_intake_percent_rda	incomplete_protein_percent_rda
2795	1000	7	0.845	0.0746841	0.818182	0.0928439	0.545454	1	0.686316	0.645161	0.188629	0.0350877	1	0.871	0.833333	0.131397	0.333333	1	0.8138	0.8	0.161851	0.2	1	fsiq	alt_u_l	rbc_m_ul	platelets_k_ul	sn_hearing_loss	cysc_egfr	total_protein_intake_percent_rda
3007	1000	9	0.845	0.0826626	0.818182	0.104893	0.454545	1	0.687327	0.645161	0.212713	-0.0645161	1	0.854833	0.833333	0.145212	0.333333	1	0.8332	0.8	0.176093	0	1	fsiq	alt_u_l	wbc_k_ul	rbc_m_ul	sn_hearing_loss	lvef_percent	cysc_egfr	ht_z_score	total_protein_intake_percent_rda
3779	1000	6	0.845	0.0717172	0.818182	0.0898554	0.545454	1	0.686495	0.633333	0.180771	0.0677966	1	0.875667	0.833333	0.131667	0.333333	1	0.8082	0.8	0.143643	0.4	1	fsiq	optic_nerve_abnormality	alt_u_l	rbc_m_ul	platelets_k_ul	total_protein_intake_percent_rda
141	1000	3	0.844909	0.0811646	0.818182	0.103687	0.454545	1	0.682395	0.633333	0.212633	-0.1	1	0.916	1	0.122307	0.166667	1	0.7596	0.8	0.183961	0.2	1	rbc_m_ul	cysc_egfr	ht_z_score
3746	1000	6	0.844909	0.0891746	0.818182	0.112562	0.454545	1	0.686622	0.645161	0.226866	-0.178571	1	0.871667	0.833333	0.155095	0.166667	1	0.8128	0.8	0.168596	0	1	fsiq	optic_nerve_abnormality	alt_u_l	rbc_m_ul	sn_hearing_loss	incomplete_protein_percent_rda
733	1000	6	0.844818	0.0829132	0.818182	0.104465	0.454545	1	0.688533	0.645161	0.20808	-0.03125	1	0.847167	0.833333	0.167591	0.166667	1	0.842	0.8	0.161561	0.2	1	alt_u_l	rbc_m_ul	platelets_k_ul	lvef_percent	cysc_egfr	ht_z_score
900	1000	5	0.844818	0.0762563	0.818182	0.0961348	0.454545	1	0.68992	0.645161	0.19191	-0.0645161	1	0.819167	0.833333	0.150054	0.333333	1	0.8756	1	0.153324	0.2	1	alt_u_l	wbc_k_ul	rbc_m_ul	total_protein_intake_percent_rda	incomplete_protein_percent_rda
698	1000	6	0.844727	0.090009	0.818182	0.114065	0.363636	1	0.690627	0.645161	0.225138	-0.262295	1	0.821	0.833333	0.179481	0.166667	1	0.8732	1	0.152922	0.2	1	alt_u_l	rbc_m_ul	sn_hearing_loss	lvef_percent	cysc_egfr	incomplete_protein_percent_rda
997	1000	6	0.844727	0.079136	0.818182	0.0993337	0.545454	1	0.687207	0.645161	0.199703	0.0677966	1	0.856	0.833333	0.151688	0.333333	1	0.8312	0.8	0.164723	0.2	1	alt_u_l	wbc_k_ul	rbc_m_ul	platelets_k_ul	sn_hearing_loss	ht_z_score
2438	1000	5	0.844636	0.0720759	0.818182	0.0908781	0.363636	1	0.68197	0.633333	0.188418	-0.305085	1	0.9055	1	0.118558	0.333333	1	0.7716	0.8	0.197465	0.2	1	fsiq	wbc_k_ul	rbc_m_ul	ht_z_score	incomplete_protein_percent_rda
2742	1000	7	0.844636	0.0837324	0.818182	0.10655	0.363636	1	0.686158	0.645161	0.215398	-0.350877	1	0.865667	0.833333	0.149738	0.166667	1	0.8194	0.8	0.171619	0	1	fsiq	alt_u_l	rbc_m_ul	sn_hearing_loss	lvef_percent	ht_z_score	incomplete_protein_percent_rda
1737	1000	5	0.844545	0.086703	0.818182	0.108686	0.454545	1	0.688781	0.645161	0.214114	-0.03125	1	0.846667	0.833333	0.170673	0.166667	1	0.842	0.8	0.134812	0.4	1	optic_nerve_abnormality	alt_u_l	rbc_m_ul	platelets_k_ul	cysc_egfr
1666	1000	4	0.844454	0.0842969	0.818182	0.106827	0.454545	1	0.690559	0.645161	0.209779	-0.1	1	0.817333	0.833333	0.180582	0.166667	1	0.877	1	0.142728	0.2	1	optic_nerve_abnormality	alt_u_l	rbc_m_ul	incomplete_protein_percent_rda
2337	1000	3	0.844454	0.0757016	0.818182	0.0959766	0.454545	1	0.679328	0.633333	0.198035	-0.0645161	1	0.942833	1	0.104316	0.333333	1	0.7264	0.8	0.181483	0.2	1	fsiq	wbc_k_ul	sn_hearing_loss
3345	1000	4	0.844454	0.0763251	0.818182	0.0971759	0.272727	1	0.680286	0.633333	0.201058	-0.419355	1	0.9275	1	0.110329	0.166667	1	0.7448	0.8	0.187265	0	1	fsiq	optic_nerve_abnormality	wbc_k_ul	lvef_percent
1941	1000	6	0.844364	0.0779716	0.818182	0.0971579	0.545454	1	0.685508	0.645161	0.196334	0.0350877	1	0.861667	0.833333	0.139623	0.166667	1	0.8236	0.8	0.172606	0.2	1	optic_nerve_abnormality	alt_u_l	wbc_k_ul	rbc_m_ul	lvef_percent	ht_z_score
408	1000	6	0.844364	0.0840524	0.818182	0.106656	0.363636	1	0.687517	0.645161	0.215829	-0.305085	1	0.8325	0.833333	0.154546	0.333333	1	0.8586	1	0.182207	0	1	wbc_k_ul	rbc_m_ul	lvef_percent	ht_z_score	total_protein_intake_percent_rda	incomplete_protein_percent_rda
2039	1000	9	0.844273	0.0824267	0.818182	0.103809	0.363636	1	0.687529	0.645161	0.208188	-0.262295	1	0.8365	0.833333	0.158073	0.166667	1	0.8536	0.8	0.170282	0.2	1	optic_nerve_abnormality	alt_u_l	wbc_k_ul	rbc_m_ul	platelets_k_ul	sn_hearing_loss	lvef_percent	ht_z_score	total_protein_intake_percent_rda
903	1000	5	0.844182	0.0779285	0.818182	0.0979697	0.545454	1	0.686953	0.645161	0.195884	0.0677966	1	0.846	0.833333	0.153031	0.333333	1	0.842	0.8	0.156782	0.2	1	alt_u_l	wbc_k_ul	rbc_m_ul	ht_z_score	total_protein_intake_percent_rda
1020	1000	9	0.844091	0.0932869	0.909091	0.116754	0.363636	1	0.687147	0.813559	0.234368	-0.262295	1	0.837667	0.833333	0.161612	0.166667	1	0.8518	0.8	0.17282	0	1	alt_u_l	wbc_k_ul	rbc_m_ul	platelets_k_ul	sn_hearing_loss	lvef_percent	cysc_egfr	total_protein_intake_percent_rda	incomplete_protein_percent_rda
3512	1000	9	0.844091	0.0858815	0.818182	0.107917	0.454545	1	0.682574	0.645161	0.222333	-0.178571	1	0.8775	0.833333	0.124871	0.333333	1	0.804	0.8	0.204416	0	1	fsiq	optic_nerve_abnormality	wbc_k_ul	rbc_m_ul	sn_hearing_loss	lvef_percent	ht_z_score	total_protein_intake_percent_rda	incomplete_protein_percent_rda
4082	1000	9	0.844091	0.0853622	0.818182	0.107302	0.545454	1	0.685063	0.645161	0.218509	0.0350877	1	0.853	0.833333	0.137715	0.333333	1	0.8334	0.8	0.186331	0.2	1	fsiq	optic_nerve_abnormality	alt_u_l	wbc_k_ul	rbc_m_ul	platelets_k_ul	sn_hearing_loss	lvef_percent	incomplete_protein_percent_rda
3054	1000	9	0.844	0.085107	0.818182	0.107054	0.454545	1	0.684692	0.645161	0.216837	-0.178571	1	0.8645	0.833333	0.145945	0.333333	1	0.8194	0.8	0.175768	0	1	fsiq	alt_u_l	wbc_k_ul	rbc_m_ul	platelets_k_ul	sn_hearing_loss	cysc_egfr	ht_z_score	incomplete_protein_percent_rda
3719	1000	6	0.844	0.0785571	0.818182	0.099359	0.363636	1	0.685125	0.645161	0.199485	-0.262295	1	0.864833	0.833333	0.145109	0.333333	1	0.819	0.8	0.158063	0.2	1	fsiq	optic_nerve_abnormality	alt_u_l	rbc_m_ul	ht_z_score	total_protein_intake_percent_rda
487	1000	6	0.844	0.0910873	0.818182	0.115313	0.272727	1	0.685573	0.645161	0.233764	-0.466667	1	0.8465	0.833333	0.153985	0.333333	1	0.841	0.8	0.192447	0	1	wbc_k_ul	rbc_m_ul	platelets_k_ul	sn_hearing_loss	ht_z_score	total_protein_intake_percent_rda
1445	1000	5	0.843909	0.0809066	0.818182	0.102537	0.363636	1	0.685881	0.645161	0.206445	-0.222222	1	0.845167	0.833333	0.161839	0.166667	1	0.8424	0.8	0.186325	0.2	1	optic_nerve_abnormality	wbc_k_ul	rbc_m_ul	sn_hearing_loss	ht_z_score
1683	1000	5	0.843909	0.0837223	0.818182	0.105009	0.363636	1	0.68601	0.645161	0.209854	-0.184615	1	0.852167	0.833333	0.150096	0	1	0.834	0.8	0.153322	0.2	1	optic_nerve_abnormality	alt_u_l	rbc_m_ul	lvef_percent	total_protein_intake_percent_rda
1957	1000	6	0.843909	0.0811167	0.818182	0.100993	0.454545	1	0.685074	0.645161	0.204871	-0.0645161	1	0.850333	0.833333	0.144371	0.166667	1	0.8362	0.8	0.184292	0.2	1	optic_nerve_abnormality	alt_u_l	wbc_k_ul	rbc_m_ul	sn_hearing_loss	ht_z_score
2033	1000	7	0.843909	0.0811845	0.818182	0.101483	0.454545	1	0.688725	0.645161	0.201796	-0.0645161	1	0.814167	0.833333	0.164211	0.333333	1	0.8796	1	0.156743	0.4	1	optic_nerve_abnormality	alt_u_l	wbc_k_ul	rbc_m_ul	platelets_k_ul	sn_hearing_loss	lvef_percent
2502	1000	6	0.843909	0.0764102	0.818182	0.0950861	0.545454	1	0.680276	0.645161	0.19791	0	1	0.904333	1	0.117736	0.5	1	0.7714	0.8	0.203921	0	1	fsiq	wbc_k_ul	rbc_m_ul	platelets_k_ul	ht_z_score	incomplete_protein_percent_rda
2704	1000	7	0.843909	0.0757325	0.818182	0.0936837	0.545454	1	0.684425	0.645161	0.189981	0.0350877	1	0.864333	0.833333	0.141237	0.333333	1	0.8194	0.8	0.173013	0.2	1	fsiq	alt_u_l	rbc_m_ul	cysc_egfr	ht_z_score	total_protein_intake_percent_rda	incomplete_protein_percent_rda
1421	1000	5	0.843818	0.0781156	0.818182	0.0978122	0.454545	1	0.682667	0.645161	0.198829	-0.0645161	1	0.883167	0.833333	0.140268	0.166667	1	0.7966	0.8	0.184777	0.2	1	optic_nerve_abnormality	wbc_k_ul	rbc_m_ul	cysc_egfr	ht_z_score
967	1000	6	0.843818	0.0790306	0.818182	0.0991562	0.545454	1	0.686859	0.645161	0.197384	0.0350877	1	0.842333	0.833333	0.166172	0.333333	1	0.8456	0.8	0.156541	0.2	1	alt_u_l	wbc_k_ul	rbc_m_ul	platelets_k_ul	ht_z_score	total_protein_intake_percent_rda
2735	1000	7	0.843727	0.0781623	0.818182	0.0960008	0.454545	1	0.68514	0.645161	0.193501	-0.178571	1	0.8565	0.833333	0.145911	0.166667	1	0.8284	0.8	0.156006	0	1	fsiq	alt_u_l	rbc_m_ul	sn_hearing_loss	cysc_egfr	ht_z_score	total_protein_intake_percent_rda
2760	1000	7	0.843727	0.0797356	0.818182	0.0993047	0.454545	1	0.683371	0.645161	0.203075	-0.178571	1	0.869667	0.833333	0.134694	0.333333	1	0.8126	0.8	0.178418	0	1	fsiq	alt_u_l	rbc_m_ul	platelets_k_ul	ht_z_score	total_protein_intake_percent_rda	incomplete_protein_percent_rda
2018	1000	7	0.843545	0.0836562	0.818182	0.104069	0.454545	1	0.68726	0.645161	0.207526	-0.137931	1	0.8255	0.833333	0.164972	0.333333	1	0.8652	0.8	0.158537	0.2	1	optic_nerve_abnormality	alt_u_l	wbc_k_ul	rbc_m_ul	platelets_k_ul	sn_hearing_loss	incomplete_protein_percent_rda
2309	1000	3	0.843545	0.0762611	0.818182	0.0954442	0.363636	1	0.679459	0.633333	0.197249	-0.305085	1	0.915167	1	0.117191	0.333333	1	0.7576	0.8	0.183073	0	1	fsiq	wbc_k_ul	ht_z_score
2534	1000	7	0.843545	0.0788062	0.818182	0.0985991	0.454545	1	0.680362	0.633333	0.202973	-0.137931	1	0.9	1	0.123215	0.333333	1	0.7758	0.8	0.191131	0.2	1	fsiq	wbc_k_ul	rbc_m_ul	platelets_k_ul	sn_hearing_loss	ht_z_score	incomplete_protein_percent_rda
2764	1000	7	0.843545	0.0726883	0.818182	0.088985	0.363636	1	0.682715	0.645161	0.182086	-0.350877	1	0.8765	0.833333	0.122753	0.333333	1	0.804	0.8	0.161524	0	1	fsiq	alt_u_l	rbc_m_ul	platelets_k_ul	cysc_egfr	total_protein_intake_percent_rda	incomplete_protein_percent_rda
1997	1000	7	0.843454	0.0814991	0.818182	0.101638	0.454545	1	0.684633	0.645161	0.202565	-0.1	1	0.861333	0.833333	0.158173	0.166667	1	0.822	0.8	0.157037	0.2	1	optic_nerve_abnormality	alt_u_l	wbc_k_ul	rbc_m_ul	platelets_k_ul	cysc_egfr	ht_z_score
2003	1000	7	0.843364	0.0778369	0.818182	0.0971245	0.454545	1	0.685799	0.645161	0.192793	-0.1	1	0.843833	0.833333	0.156517	0.166667	1	0.8428	0.8	0.144876	0.4	1	optic_nerve_abnormality	alt_u_l	wbc_k_ul	rbc_m_ul	platelets_k_ul	lvef_percent	total_protein_intake_percent_rda
706	1000	4	0.843364	0.0767606	0.818182	0.095579	0.454545	1	0.685915	0.645161	0.191871	-0.137931	1	0.833167	0.833333	0.148117	0.333333	1	0.8556	0.8	0.156631	0.2	1	alt_u_l	rbc_m_ul	platelets_k_ul	incomplete_protein_percent_rda
944	1000	8	0.843364	0.0876132	0.818182	0.108776	0.454545	1	0.684544	0.645161	0.21973	-0.137931	1	0.8465	0.833333	0.151986	0.166667	1	0.8396	0.8	0.180401	0	1	alt_u_l	wbc_k_ul	rbc_m_ul	sn_hearing_loss	cysc_egfr	ht_z_score	total_protein_intake_percent_rda	incomplete_protein_percent_rda
1715	1000	6	0.843273	0.0806459	0.818182	0.100125	0.454545	1	0.686884	0.645161	0.199039	-0.137931	1	0.8245	0.833333	0.165763	0.166667	1	0.8658	0.8	0.154318	0.2	1	optic_nerve_abnormality	alt_u_l	rbc_m_ul	sn_hearing_loss	lvef_percent	total_protein_intake_percent_rda
2461	1000	6	0.843182	0.0842054	0.818182	0.106124	0.363636	1	0.679912	0.645161	0.217904	-0.305085	1	0.894667	1	0.137564	0.166667	1	0.7814	0.8	0.204293	0.2	1	fsiq	wbc_k_ul	rbc_m_ul	lvef_percent	cysc_egfr	ht_z_score
4054	1000	9	0.843182	0.084021	0.818182	0.10479	0.363636	1	0.683199	0.645161	0.212079	-0.305085	1	0.860167	0.833333	0.142771	0.166667	1	0.8228	0.8	0.175016	0.2	1	fsiq	optic_nerve_abnormality	alt_u_l	wbc_k_ul	rbc_m_ul	platelets_k_ul	lvef_percent	ht_z_score	incomplete_protein_percent_rda
3270	1000	6	0.843091	0.0927366	0.818182	0.115226	0.363636	1	0.679711	0.645161	0.237401	-0.305085	1	0.889333	0.833333	0.126456	0.166667	1	0.7876	0.8	0.206225	0	1	fsiq	optic_nerve_abnormality	rbc_m_ul	platelets_k_ul	ht_z_score	incomplete_protein_percent_rda
741	1000	5	0.843091	0.0865191	0.818182	0.108038	0.363636	1	0.684883	0.645161	0.215972	-0.262295	1	0.842833	0.833333	0.161992	0.166667	1	0.8434	0.8	0.167883	0.2	1	alt_u_l	rbc_m_ul	platelets_k_ul	sn_hearing_loss	ht_z_score
1785	1000	7	0.843	0.0883961	0.818182	0.110818	0.272727	1	0.686957	0.645161	0.218857	-0.375	1	0.823667	0.833333	0.181492	0	1	0.8662	0.8	0.153627	0.2	1	optic_nerve_abnormality	alt_u_l	rbc_m_ul	platelets_k_ul	sn_hearing_loss	lvef_percent	cysc_egfr
2012	1000	9	0.843	0.0855278	0.818182	0.107252	0.272727	1	0.684527	0.645161	0.214419	-0.375	1	0.846833	0.833333	0.154137	0	1	0.8384	0.8	0.155916	0.2	1	optic_nerve_abnormality	alt_u_l	wbc_k_ul	rbc_m_ul	platelets_k_ul	lvef_percent	cysc_egfr	total_protein_intake_percent_rda	incomplete_protein_percent_rda
3541	1000	7	0.843	0.0813774	0.818182	0.101709	0.454545	1	0.680997	0.645161	0.208114	-0.1	1	0.877833	0.833333	0.137071	0.333333	1	0.8012	0.8	0.191925	0	1	fsiq	optic_nerve_abnormality	wbc_k_ul	rbc_m_ul	platelets_k_ul	lvef_percent	ht_z_score
3058	1000	8	0.842909	0.0823234	0.818182	0.102097	0.454545	1	0.681773	0.645161	0.209034	-0.178571	1	0.861333	0.833333	0.130851	0.333333	1	0.8208	0.8	0.189746	0	1	fsiq	alt_u_l	wbc_k_ul	rbc_m_ul	platelets_k_ul	sn_hearing_loss	lvef_percent	incomplete_protein_percent_rda
3533	1000	7	0.842818	0.0845669	0.818182	0.105662	0.454545	1	0.679799	0.633333	0.215939	-0.137931	1	0.888333	0.833333	0.13517	0.166667	1	0.7882	0.8	0.194984	0	1	fsiq	optic_nerve_abnormality	wbc_k_ul	rbc_m_ul	platelets_k_ul	cysc_egfr	ht_z_score
3575	1000	9	0.842818	0.0967772	0.818182	0.120444	0.363636	1	0.679999	0.645161	0.246973	-0.305085	1	0.878167	0.833333	0.133883	0.166667	1	0.8004	0.8	0.208527	0	1	fsiq	optic_nerve_abnormality	wbc_k_ul	rbc_m_ul	platelets_k_ul	sn_hearing_loss	lvef_percent	ht_z_score	total_protein_intake_percent_rda
2464	1000	8	0.842727	0.0809122	0.818182	0.100919	0.454545	1	0.678911	0.633333	0.209567	-0.178571	1	0.8845	0.833333	0.114652	0.5	1	0.7926	0.8	0.207336	0	1	fsiq	wbc_k_ul	rbc_m_ul	lvef_percent	cysc_egfr	ht_z_score	total_protein_intake_percent_rda	incomplete_protein_percent_rda
3551	1000	9	0.842727	0.0901455	0.818182	0.111437	0.454545	1	0.679421	0.633333	0.22928	-0.1	1	0.884333	0.833333	0.126814	0.333333	1	0.7928	0.8	0.201963	0	1	fsiq	optic_nerve_abnormality	wbc_k_ul	rbc_m_ul	platelets_k_ul	lvef_percent	cysc_egfr	ht_z_score	total_protein_intake_percent_rda
3988	1000	8	0.842727	0.0795858	0.818182	0.0985966	0.363636	1	0.681848	0.645161	0.199491	-0.222222	1	0.867167	0.833333	0.13989	0.166667	1	0.8134	0.8	0.170322	0.2	1	fsiq	optic_nerve_abnormality	alt_u_l	wbc_k_ul	rbc_m_ul	lvef_percent	total_protein_intake_percent_rda	incomplete_protein_percent_rda
2803	1000	7	0.842636	0.0805693	0.818182	0.0994129	0.545454	1	0.68025	0.633333	0.203219	0	1	0.881667	0.833333	0.127419	0.5	1	0.7958	0.8	0.174966	0	1	fsiq	alt_u_l	rbc_m_ul	platelets_k_ul	sn_hearing_loss	lvef_percent	total_protein_intake_percent_rda
4068	1000	9	0.842636	0.0813278	0.818182	0.100736	0.545454	1	0.680855	0.633333	0.20576	0.0350877	1	0.8715	0.833333	0.128577	0.166667	1	0.808	0.8	0.177673	0.2	1	fsiq	optic_nerve_abnormality	alt_u_l	wbc_k_ul	rbc_m_ul	platelets_k_ul	sn_hearing_loss	total_protein_intake_percent_rda	incomplete_protein_percent_rda
742	1000	6	0.842636	0.0894061	0.818182	0.11075	0.363636	1	0.682525	0.645161	0.223595	-0.262295	1	0.8585	0.833333	0.158035	0.166667	1	0.8236	0.8	0.178086	0	1	alt_u_l	rbc_m_ul	platelets_k_ul	sn_hearing_loss	ht_z_score	incomplete_protein_percent_rda
3062	1000	9	0.842545	0.0814848	0.818182	0.10047	0.454545	1	0.681028	0.645161	0.204425	-0.03125	1	0.8695	0.833333	0.134842	0.166667	1	0.8102	0.8	0.175404	0.2	1	fsiq	alt_u_l	wbc_k_ul	rbc_m_ul	platelets_k_ul	sn_hearing_loss	lvef_percent	ht_z_score	incomplete_protein_percent_rda
3529	1000	6	0.842545	0.0872681	0.818182	0.108468	0.363636	1	0.678677	0.645161	0.223598	-0.305085	1	0.891333	0.916667	0.127746	0.166667	1	0.784	0.8	0.20006	0	1	fsiq	optic_nerve_abnormality	wbc_k_ul	rbc_m_ul	platelets_k_ul	cysc_egfr
3769	1000	7	0.842545	0.0940399	0.818182	0.117264	0.363636	1	0.683259	0.645161	0.234565	-0.305085	1	0.853333	0.833333	0.169528	0.166667	1	0.8296	0.8	0.171911	0.2	1	fsiq	optic_nerve_abnormality	alt_u_l	rbc_m_ul	sn_hearing_loss	lvef_percent	cysc_egfr
1731	1000	5	0.842454	0.0834416	0.818182	0.10257	0.454545	1	0.683386	0.645161	0.203971	-0.03125	1	0.851667	0.833333	0.153546	0.166667	1	0.8314	0.8	0.142949	0.2	1	optic_nerve_abnormality	alt_u_l	rbc_m_ul	platelets_k_ul	total_protein_intake_percent_rda
3269	1000	5	0.842454	0.087454	0.818182	0.108755	0.363636	1	0.679911	0.645161	0.22216	-0.184615	1	0.879	0.833333	0.139804	0	1	0.7986	0.8	0.190563	0	1	fsiq	optic_nerve_abnormality	rbc_m_ul	platelets_k_ul	ht_z_score
3814	1000	8	0.842454	0.0931729	0.909091	0.115398	0.363636	1	0.682326	0.813559	0.232867	-0.262295	1	0.8575	0.833333	0.153734	0.333333	1	0.8244	0.8	0.170862	0	1	fsiq	optic_nerve_abnormality	alt_u_l	rbc_m_ul	platelets_k_ul	sn_hearing_loss	ht_z_score	incomplete_protein_percent_rda
1992	1000	8	0.842364	0.0794414	0.818182	0.0977601	0.454545	1	0.68288	0.645161	0.196986	-0.137931	1	0.842667	0.833333	0.151996	0.333333	1	0.842	0.8	0.174432	0.2	1	optic_nerve_abnormality	alt_u_l	wbc_k_ul	rbc_m_ul	platelets_k_ul	ht_z_score	total_protein_intake_percent_rda	incomplete_protein_percent_rda
3509	1000	7	0.842273	0.0825971	0.818182	0.10237	0.363636	1	0.680789	0.645161	0.2087	-0.305085	1	0.861833	0.833333	0.137076	0.333333	1	0.8188	0.8	0.183304	0	1	fsiq	optic_nerve_abnormality	wbc_k_ul	rbc_m_ul	sn_hearing_loss	lvef_percent	ht_z_score
661	1000	4	0.842273	0.0789868	0.818182	0.0970607	0.454545	1	0.681536	0.645161	0.195386	-0.0645161	1	0.8635	0.833333	0.152121	0.333333	1	0.8168	0.8	0.168482	0.2	1	alt_u_l	rbc_m_ul	lvef_percent	ht_z_score
912	1000	7	0.842273	0.0883472	0.818182	0.108643	0.454545	1	0.682231	0.645161	0.217952	-0.1	1	0.854333	0.833333	0.162024	0.166667	1	0.8278	0.8	0.176233	0.2	1	alt_u_l	wbc_k_ul	rbc_m_ul	cysc_egfr	ht_z_score	total_protein_intake_percent_rda	incomplete_protein_percent_rda
956	1000	8	0.842182	0.0900989	0.818182	0.112736	0.363636	1	0.683782	0.645161	0.225642	-0.305085	1	0.831	0.833333	0.16234	0.166667	1	0.8556	0.8	0.167979	0.2	1	alt_u_l	wbc_k_ul	rbc_m_ul	sn_hearing_loss	lvef_percent	cysc_egfr	total_protein_intake_percent_rda	incomplete_protein_percent_rda
1762	1000	6	0.842091	0.0864747	0.818182	0.106918	0.363636	1	0.684246	0.645161	0.213167	-0.262295	1	0.825667	0.833333	0.16422	0.166667	1	0.8618	0.8	0.158259	0.2	1	optic_nerve_abnormality	alt_u_l	rbc_m_ul	platelets_k_ul	sn_hearing_loss	incomplete_protein_percent_rda
3472	1000	8	0.842091	0.0890046	0.818182	0.109517	0.454545	1	0.677823	0.633333	0.225082	-0.1	1	0.886333	0.833333	0.126431	0.166667	1	0.789	0.8	0.205819	0.2	1	fsiq	optic_nerve_abnormality	wbc_k_ul	rbc_m_ul	cysc_egfr	ht_z_score	total_protein_intake_percent_rda	incomplete_protein_percent_rda
3778	1000	6	0.842091	0.0833276	0.818182	0.102574	0.454545	1	0.680438	0.633333	0.207421	-0.178571	1	0.87	0.833333	0.138071	0.166667	1	0.8086	0.8	0.165146	0	1	fsiq	optic_nerve_abnormality	alt_u_l	rbc_m_ul	platelets_k_ul	incomplete_protein_percent_rda
1964	1000	8	0.842	0.0903192	0.818182	0.112113	0.363636	1	0.68376	0.645161	0.22396	-0.350877	1	0.829167	0.833333	0.166614	0.333333	1	0.8574	0.8	0.164354	0	1	optic_nerve_abnormality	alt_u_l	wbc_k_ul	rbc_m_ul	sn_hearing_loss	cysc_egfr	total_protein_intake_percent_rda	incomplete_protein_percent_rda
1440	1000	8	0.841909	0.0828749	0.818182	0.101645	0.454545	1	0.680392	0.645161	0.206666	-0.1	1	0.856833	0.833333	0.141798	0.333333	1	0.824	0.8	0.185953	0.2	1	optic_nerve_abnormality	wbc_k_ul	rbc_m_ul	lvef_percent	cysc_egfr	ht_z_score	total_protein_intake_percent_rda	incomplete_protein_percent_rda
703	1000	7	0.841909	0.084892	0.818182	0.10485	0.454545	1	0.684203	0.645161	0.207727	-0.1	1	0.825833	0.833333	0.170459	0.166667	1	0.8612	0.8	0.15244	0.2	1	alt_u_l	rbc_m_ul	sn_hearing_loss	lvef_percent	cysc_egfr	ht_z_score	total_protein_intake_percent_rda
1719	1000	7	0.841818	0.0847653	0.818182	0.10372	0.454545	1	0.683316	0.645161	0.206067	-0.1	1	0.831667	0.833333	0.167407	0.166667	1	0.854	0.8	0.160966	0.2	1	optic_nerve_abnormality	alt_u_l	rbc_m_ul	sn_hearing_loss	lvef_percent	ht_z_score	total_protein_intake_percent_rda
1973	1000	7	0.841818	0.0855302	0.818182	0.10663	0.272727	1	0.681602	0.645161	0.215145	-0.419355	1	0.841	0.833333	0.158183	0	1	0.8428	0.8	0.189642	0	1	optic_nerve_abnormality	alt_u_l	wbc_k_ul	rbc_m_ul	sn_hearing_loss	lvef_percent	ht_z_score
2719	1000	7	0.841818	0.0827494	0.818182	0.100479	0.454545	1	0.681266	0.645161	0.202855	-0.137931	1	0.850667	0.833333	0.143365	0.333333	1	0.8312	0.8	0.164723	0.2	1	fsiq	alt_u_l	rbc_m_ul	lvef_percent	cysc_egfr	ht_z_score	total_protein_intake_percent_rda
3782	1000	7	0.841818	0.0898251	0.818182	0.111039	0.363636	1	0.681198	0.645161	0.22282	-0.262295	1	0.857667	0.833333	0.152891	0.333333	1	0.8228	0.8	0.162439	0.2	1	fsiq	optic_nerve_abnormality	alt_u_l	rbc_m_ul	platelets_k_ul	ht_z_score	incomplete_protein_percent_rda
3802	1000	8	0.841818	0.0894587	0.818182	0.110066	0.363636	1	0.680209	0.645161	0.222441	-0.305085	1	0.865167	0.833333	0.143688	0.166667	1	0.8138	0.8	0.17029	0.2	1	fsiq	optic_nerve_abnormality	alt_u_l	rbc_m_ul	platelets_k_ul	lvef_percent	cysc_egfr	incomplete_protein_percent_rda
1944	1000	8	0.841727	0.0763462	0.818182	0.0916757	0.545454	1	0.681083	0.645161	0.185767	0.0677966	1	0.844667	0.833333	0.134374	0.333333	1	0.8382	0.8	0.168669	0.2	1	optic_nerve_abnormality	alt_u_l	wbc_k_ul	rbc_m_ul	lvef_percent	ht_z_score	total_protein_intake_percent_rda	incomplete_protein_percent_rda
2512	1000	8	0.841727	0.0842666	0.818182	0.10497	0.272727	1	0.676138	0.633333	0.217841	-0.466667	1	0.894667	0.833333	0.113656	0.333333	1	0.7782	0.8	0.207673	0	1	fsiq	wbc_k_ul	rbc_m_ul	platelets_k_ul	cysc_egfr	ht_z_score	total_protein_intake_percent_rda	incomplete_protein_percent_rda
1010	1000	7	0.841636	0.0857741	0.818182	0.107597	0.363636	1	0.682693	0.645161	0.214533	-0.262295	1	0.831333	0.833333	0.160968	0.166667	1	0.854	0.8	0.163679	0.2	1	alt_u_l	wbc_k_ul	rbc_m_ul	platelets_k_ul	sn_hearing_loss	lvef_percent	incomplete_protein_percent_rda
432	1000	7	0.841636	0.089313	0.818182	0.109955	0.454545	1	0.680307	0.645161	0.223031	-0.1	1	0.8515	0.833333	0.148877	0.333333	1	0.8298	0.8	0.188647	0	1	wbc_k_ul	rbc_m_ul	sn_hearing_loss	cysc_egfr	ht_z_score	total_protein_intake_percent_rda	incomplete_protein_percent_rda
754	1000	6	0.841636	0.0922008	0.818182	0.114308	0.363636	1	0.683096	0.645161	0.227992	-0.262295	1	0.8295	0.833333	0.171069	0.166667	1	0.8562	0.8	0.16622	0.2	1	alt_u_l	rbc_m_ul	platelets_k_ul	sn_hearing_loss	lvef_percent	incomplete_protein_percent_rda
962	1000	5	0.841636	0.0811943	0.818182	0.0996123	0.454545	1	0.683041	0.645161	0.199785	-0.137931	1	0.821667	0.833333	0.147373	0.333333	1	0.8656	0.8	0.157358	0.2	1	alt_u_l	wbc_k_ul	rbc_m_ul	platelets_k_ul	incomplete_protein_percent_rda
1413	1000	4	0.841454	0.0769956	0.818182	0.0935756	0.363636	1	0.677672	0.645161	0.191824	-0.262295	1	0.879333	0.833333	0.135039	0.333333	1	0.796	0.8	0.19	0.2	1	optic_nerve_abnormality	wbc_k_ul	rbc_m_ul	ht_z_score
2798	1000	8	0.841454	0.0896208	0.818182	0.110444	0.363636	1	0.680789	0.645161	0.221341	-0.222222	1	0.855667	0.833333	0.154642	0.166667	1	0.8244	0.8	0.155913	0.2	1	fsiq	alt_u_l	rbc_m_ul	platelets_k_ul	sn_hearing_loss	cysc_egfr	ht_z_score	incomplete_protein_percent_rda
1517	1000	7	0.841364	0.0896192	0.818182	0.111023	0.363636	1	0.679828	0.645161	0.223	-0.262295	1	0.860333	0.833333	0.162164	0.166667	1	0.8186	0.8	0.181237	0.2	1	optic_nerve_abnormality	wbc_k_ul	rbc_m_ul	platelets_k_ul	sn_hearing_loss	cysc_egfr	ht_z_score
1528	1000	9	0.841364	0.094801	0.818182	0.116832	0.363636	1	0.680472	0.645161	0.235852	-0.305085	1	0.842833	0.833333	0.156403	0.166667	1	0.8396	0.8	0.190967	0.2	1	optic_nerve_abnormality	wbc_k_ul	rbc_m_ul	platelets_k_ul	sn_hearing_loss	lvef_percent	ht_z_score	total_protein_intake_percent_rda	incomplete_protein_percent_rda
1761	1000	5	0.841364	0.0827217	0.818182	0.100955	0.454545	1	0.683531	0.645161	0.199537	-0.1	1	0.821	0.833333	0.170095	0.333333	1	0.8658	0.8	0.145779	0.2	1	optic_nerve_abnormality	alt_u_l	rbc_m_ul	platelets_k_ul	sn_hearing_loss
3528	1000	8	0.841364	0.0859217	0.818182	0.10731	0.363636	1	0.675502	0.633333	0.220735	-0.262295	1	0.899833	1	0.12565	0.333333	1	0.7712	0.8	0.20281	0.2	1	fsiq	optic_nerve_abnormality	wbc_k_ul	rbc_m_ul	platelets_k_ul	ht_z_score	total_protein_intake_percent_rda	incomplete_protein_percent_rda
2703	1000	6	0.841273	0.0798045	0.818182	0.0972612	0.454545	1	0.680264	0.645161	0.195583	-0.1	1	0.849333	0.833333	0.146966	0.333333	1	0.8316	0.8	0.166581	0.4	1	fsiq	alt_u_l	rbc_m_ul	cysc_egfr	ht_z_score	total_protein_intake_percent_rda
3004	1000	9	0.841273	0.0812209	0.818182	0.0987804	0.454545	1	0.679005	0.645161	0.20153	-0.137931	1	0.857833	0.833333	0.135611	0.333333	1	0.8214	0.8	0.18004	0.2	1	fsiq	alt_u_l	wbc_k_ul	rbc_m_ul	sn_hearing_loss	lvef_percent	cysc_egfr	total_protein_intake_percent_rda	incomplete_protein_percent_rda
727	1000	6	0.841273	0.0789246	0.818182	0.0959769	0.545454	1	0.682424	0.645161	0.190512	0.0677966	1	0.828	0.833333	0.160373	0.333333	1	0.8572	0.8	0.151628	0.2	1	alt_u_l	rbc_m_ul	platelets_k_ul	lvef_percent	ht_z_score	total_protein_intake_percent_rda
2024	1000	9	0.841182	0.0835203	0.818182	0.101486	0.454545	1	0.681128	0.645161	0.203109	-0.1	1	0.837167	0.833333	0.1545	0.166667	1	0.846	0.8	0.16514	0.2	1	optic_nerve_abnormality	alt_u_l	wbc_k_ul	rbc_m_ul	platelets_k_ul	sn_hearing_loss	ht_z_score	total_protein_intake_percent_rda	incomplete_protein_percent_rda
2250	1000	5	0.841091	0.0833136	0.818182	0.10073	0.454545	1	0.674606	0.633333	0.207188	-0.0645161	1	0.912	1	0.11687	0	1	0.756	0.8	0.180711	0	1	fsiq	rbc_m_ul	platelets_k_ul	cysc_egfr	incomplete_protein_percent_rda
2789	1000	6	0.841091	0.0872622	0.818182	0.10515	0.454545	1	0.680189	0.645161	0.211389	-0.1	1	0.849	0.833333	0.149254	0.333333	1	0.8316	0.8	0.159458	0.2	1	fsiq	alt_u_l	rbc_m_ul	platelets_k_ul	sn_hearing_loss	ht_z_score
3466	1000	6	0.841091	0.0831932	0.818182	0.10244	0.272727	1	0.675734	0.645161	0.210853	-0.466667	1	0.887667	0.833333	0.1274	0.166667	1	0.7852	0.8	0.203721	0.2	1	fsiq	optic_nerve_abnormality	wbc_k_ul	rbc_m_ul	cysc_egfr	incomplete_protein_percent_rda
974	1000	7	0.841091	0.0820584	0.818182	0.0997393	0.454545	1	0.679825	0.645161	0.199629	-0.0645161	1	0.855167	0.833333	0.159405	0.166667	1	0.8242	0.8	0.169361	0.2	1	alt_u_l	wbc_k_ul	rbc_m_ul	platelets_k_ul	cysc_egfr	ht_z_score	incomplete_protein_percent_rda
2806	1000	8	0.841	0.0914873	0.818182	0.112725	0.454545	1	0.679608	0.645161	0.226852	-0.178571	1	0.852833	0.833333	0.153493	0.166667	1	0.8268	0.8	0.170031	0	1	fsiq	alt_u_l	rbc_m_ul	platelets_k_ul	sn_hearing_loss	lvef_percent	ht_z_score	incomplete_protein_percent_rda
3797	1000	7	0.841	0.0871499	0.818182	0.106304	0.363636	1	0.67953	0.645161	0.213375	-0.350877	1	0.8575	0.833333	0.150628	0.166667	1	0.8212	0.8	0.158416	0	1	fsiq	optic_nerve_abnormality	alt_u_l	rbc_m_ul	platelets_k_ul	lvef_percent	ht_z_score
503	1000	7	0.841	0.0934155	0.818182	0.115049	0.363636	1	0.680127	0.645161	0.232395	-0.262295	1	0.838167	0.833333	0.154112	0.333333	1	0.8444	0.8	0.185211	0.2	1	wbc_k_ul	rbc_m_ul	platelets_k_ul	sn_hearing_loss	lvef_percent	ht_z_score	total_protein_intake_percent_rda
1000	1000	8	0.840909	0.0855976	0.818182	0.103604	0.454545	1	0.679462	0.645161	0.20822	-0.1	1	0.851833	0.833333	0.151429	0.333333	1	0.8278	0.8	0.168094	0.2	1	alt_u_l	wbc_k_ul	rbc_m_ul	platelets_k_ul	sn_hearing_loss	ht_z_score	total_protein_intake_percent_rda	incomplete_protein_percent_rda
1754	1000	7	0.840909	0.0846481	0.818182	0.102238	0.454545	1	0.680977	0.645161	0.203001	-0.1	1	0.8425	0.833333	0.162012	0.166667	1	0.839	0.8	0.144706	0.2	1	optic_nerve_abnormality	alt_u_l	rbc_m_ul	platelets_k_ul	lvef_percent	cysc_egfr	incomplete_protein_percent_rda
928	1000	8	0.840909	0.0859334	0.818182	0.1044	0.454545	1	0.680041	0.645161	0.209559	-0.1	1	0.842667	0.833333	0.159145	0.166667	1	0.8388	0.8	0.176311	0	1	alt_u_l	wbc_k_ul	rbc_m_ul	lvef_percent	cysc_egfr	ht_z_score	total_protein_intake_percent_rda	incomplete_protein_percent_rda
3480	1000	8	0.840818	0.093755	0.818182	0.114147	0.454545	1	0.675381	0.645161	0.234708	-0.137931	1	0.881833	0.833333	0.125265	0.166667	1	0.7916	0.8	0.207587	0.2	1	fsiq	optic_nerve_abnormality	wbc_k_ul	rbc_m_ul	lvef_percent	ht_z_score	total_protein_intake_percent_rda	incomplete_protein_percent_rda
3805	1000	8	0.840818	0.0896709	0.818182	0.108423	0.454545	1	0.679054	0.645161	0.217329	-0.1	1	0.860167	0.833333	0.152381	0.166667	1	0.8176	0.8	0.157591	0.2	1	fsiq	optic_nerve_abnormality	alt_u_l	rbc_m_ul	platelets_k_ul	lvef_percent	cysc_egfr	ht_z_score
1756	1000	8	0.840727	0.0864486	0.818182	0.105542	0.363636	1	0.68065	0.645161	0.209616	-0.350877	1	0.841	0.833333	0.167738	0.166667	1	0.8404	0.8	0.154634	0	1	optic_nerve_abnormality	alt_u_l	rbc_m_ul	platelets_k_ul	lvef_percent	cysc_egfr	total_protein_intake_percent_rda	incomplete_protein_percent_rda
1769	1000	6	0.840727	0.0955867	0.818182	0.116069	0.454545	1	0.682026	0.645161	0.229953	-0.1	1	0.824667	0.833333	0.177985	0.166667	1	0.86	0.8	0.156795	0.2	1	optic_nerve_abnormality	alt_u_l	rbc_m_ul	platelets_k_ul	sn_hearing_loss	cysc_egfr
2042	1000	9	0.840727	0.090999	0.818182	0.111266	0.363636	1	0.681928	0.645161	0.220972	-0.262295	1	0.821	0.833333	0.174453	0.166667	1	0.8644	1	0.163583	0.2	1	optic_nerve_abnormality	alt_u_l	wbc_k_ul	rbc_m_ul	platelets_k_ul	sn_hearing_loss	lvef_percent	cysc_egfr	incomplete_protein_percent_rda
2253	1000	5	0.840727	0.0862759	0.818182	0.104835	0.454545	1	0.675651	0.633333	0.215479	-0.178571	1	0.881167	0.833333	0.130942	0	1	0.7922	0.8	0.198642	0	1	fsiq	rbc_m_ul	platelets_k_ul	cysc_egfr	ht_z_score
3526	1000	7	0.840727	0.0810351	0.818182	0.0986552	0.363636	1	0.675031	0.633333	0.202889	-0.262295	1	0.891	0.833333	0.126805	0.333333	1	0.7804	0.8	0.194869	0.2	1	fsiq	optic_nerve_abnormality	wbc_k_ul	rbc_m_ul	platelets_k_ul	ht_z_score	incomplete_protein_percent_rda
1013	1000	7	0.840636	0.0823008	0.818182	0.0989689	0.545454	1	0.67852	0.645161	0.199453	0.0350877	1	0.857667	0.833333	0.147899	0.333333	1	0.8202	0.8	0.163887	0.2	1	alt_u_l	wbc_k_ul	rbc_m_ul	platelets_k_ul	sn_hearing_loss	lvef_percent	ht_z_score
688	1000	7	0.840636	0.0858964	0.818182	0.106537	0.272727	1	0.679218	0.645161	0.214846	-0.466667	1	0.842667	0.833333	0.149784	0.333333	1	0.8382	0.8	0.175874	0.2	1	alt_u_l	rbc_m_ul	sn_hearing_loss	cysc_egfr	ht_z_score	total_protein_intake_percent_rda	incomplete_protein_percent_rda
1702	1000	6	0.840545	0.0928183	0.818182	0.114092	0.363636	1	0.679333	0.645161	0.227815	-0.305085	1	0.848	0.833333	0.167603	0	1	0.8316	0.8	0.172949	0.2	1	optic_nerve_abnormality	alt_u_l	rbc_m_ul	sn_hearing_loss	ht_z_score	incomplete_protein_percent_rda
1714	1000	6	0.840454	0.0842156	0.818182	0.103424	0.272727	1	0.682157	0.645161	0.20533	-0.466667	1	0.807	0.833333	0.16667	0.333333	1	0.8806	1	0.156615	0.2	1	optic_nerve_abnormality	alt_u_l	rbc_m_ul	sn_hearing_loss	lvef_percent	incomplete_protein_percent_rda
1767	1000	7	0.840364	0.0861441	0.818182	0.104517	0.363636	1	0.680737	0.645161	0.208462	-0.305085	1	0.8205	0.833333	0.155987	0.166667	1	0.8642	0.8	0.157808	0.2	1	optic_nerve_abnormality	alt_u_l	rbc_m_ul	platelets_k_ul	sn_hearing_loss	ht_z_score	total_protein_intake_percent_rda
692	1000	6	0.840273	0.0897368	0.818182	0.108459	0.454545	1	0.680112	0.645161	0.216501	-0.137931	1	0.8305	0.833333	0.161903	0.166667	1	0.852	0.8	0.157864	0.2	1	alt_u_l	rbc_m_ul	sn_hearing_loss	lvef_percent	total_protein_intake_percent_rda	incomplete_protein_percent_rda
2780	1000	8	0.840182	0.0766695	0.818182	0.0901982	0.545454	1	0.676216	0.633333	0.183798	0.0677966	1	0.869667	0.833333	0.124614	0.333333	1	0.8048	0.8	0.160757	0.2	1	fsiq	alt_u_l	rbc_m_ul	platelets_k_ul	lvef_percent	cysc_egfr	total_protein_intake_percent_rda	incomplete_protein_percent_rda
2814	1000	9	0.840182	0.0877992	0.818182	0.106126	0.454545	1	0.678069	0.645161	0.213447	-0.1	1	0.853667	0.833333	0.148503	0.333333	1	0.824	0.8	0.156232	0.2	1	fsiq	alt_u_l	rbc_m_ul	platelets_k_ul	sn_hearing_loss	lvef_percent	cysc_egfr	ht_z_score	incomplete_protein_percent_rda
3465	1000	5	0.840182	0.085525	0.818182	0.104159	0.454545	1	0.673786	0.645161	0.213768	-0.1	1	0.891833	1	0.133379	0.166667	1	0.7782	0.8	0.201607	0.2	1	fsiq	optic_nerve_abnormality	wbc_k_ul	rbc_m_ul	cysc_egfr
990	1000	8	0.840182	0.0878593	0.818182	0.10636	0.363636	1	0.678583	0.645161	0.21282	-0.184615	1	0.847833	0.833333	0.164351	0	1	0.831	0.8	0.169197	0	1	alt_u_l	wbc_k_ul	rbc_m_ul	platelets_k_ul	lvef_percent	cysc_egfr	ht_z_score	incomplete_protein_percent_rda
2998	1000	8	0.84	0.0844116	0.818182	0.101625	0.454545	1	0.675798	0.645161	0.207256	-0.178571	1	0.864333	0.833333	0.13292	0.333333	1	0.8108	0.8	0.182857	0	1	fsiq	alt_u_l	wbc_k_ul	rbc_m_ul	sn_hearing_loss	lvef_percent	ht_z_score	incomplete_protein_percent_rda
3825	1000	7	0.84	0.0919905	0.818182	0.111708	0.363636	1	0.675808	0.645161	0.227453	-0.262295	1	0.864333	0.833333	0.147024	0.333333	1	0.8108	0.8	0.195555	0	1	fsiq	optic_nerve_abnormality	alt_u_l	rbc_m_ul	platelets_k_ul	sn_hearing_loss	lvef_percent
2007	1000	8	0.839909	0.0826714	0.818182	0.0997137	0.454545	1	0.676801	0.645161	0.201043	-0.1	1	0.855833	0.833333	0.145825	0.333333	1	0.8208	0.8	0.173198	0	1	optic_nerve_abnormality	alt_u_l	wbc_k_ul	rbc_m_ul	platelets_k_ul	lvef_percent	ht_z_score	total_protein_intake_percent_rda
2775	1000	7	0.839909	0.0754773	0.818182	0.0884591	0.454545	1	0.677382	0.645161	0.178677	-0.137931	1	0.850167	0.833333	0.145637	0.166667	1	0.8276	0.8	0.164394	0.2	1	fsiq	alt_u_l	rbc_m_ul	platelets_k_ul	lvef_percent	ht_z_score	total_protein_intake_percent_rda
671	1000	6	0.839909	0.0862148	0.818182	0.103859	0.454545	1	0.678787	0.645161	0.208207	-0.0645161	1	0.830333	0.833333	0.153888	0.333333	1	0.8514	0.8	0.169667	0.2	1	alt_u_l	rbc_m_ul	lvef_percent	cysc_egfr	ht_z_score	total_protein_intake_percent_rda
1021	1000	8	0.839818	0.0898821	0.818182	0.108207	0.363636	1	0.6777	0.645161	0.216158	-0.222222	1	0.8505	0.833333	0.167282	0.166667	1	0.827	0.8	0.17129	0.2	1	alt_u_l	wbc_k_ul	rbc_m_ul	platelets_k_ul	sn_hearing_loss	lvef_percent	cysc_egfr	ht_z_score
648	1000	5	0.839818	0.0914154	0.818182	0.111224	0.363636	1	0.676302	0.645161	0.226083	-0.350877	1	0.853833	0.833333	0.154626	0.333333	1	0.823	0.8	0.196646	0	1	alt_u_l	rbc_m_ul	ht_z_score	total_protein_intake_percent_rda	incomplete_protein_percent_rda
694	1000	6	0.839818	0.0898913	0.818182	0.10965	0.363636	1	0.677907	0.645161	0.218861	-0.305085	1	0.847833	0.833333	0.164351	0.333333	1	0.8302	0.8	0.166961	0.2	1	alt_u_l	rbc_m_ul	sn_hearing_loss	lvef_percent	ht_z_score	incomplete_protein_percent_rda
1501	1000	7	0.839636	0.0861673	0.818182	0.103796	0.454545	1	0.675603	0.645161	0.209699	0	1	0.864	0.833333	0.150458	0	1	0.8104	0.8	0.181562	0.2	1	optic_nerve_abnormality	wbc_k_ul	rbc_m_ul	platelets_k_ul	lvef_percent	cysc_egfr	ht_z_score
2747	1000	7	0.839636	0.0833306	0.818182	0.0998143	0.454545	1	0.675934	0.645161	0.202393	-0.137931	1	0.861167	0.833333	0.140021	0.166667	1	0.8138	0.8	0.16552	0	1	fsiq	alt_u_l	rbc_m_ul	sn_hearing_loss	lvef_percent	cysc_egfr	total_protein_intake_percent_rda
3071	1000	10	0.839636	0.0873505	0.818182	0.104827	0.454545	1	0.676029	0.645161	0.211909	-0.137931	1	0.859667	0.833333	0.147367	0.166667	1	0.8156	0.8	0.173513	0.2	1	fsiq	alt_u_l	wbc_k_ul	rbc_m_ul	platelets_k_ul	sn_hearing_loss	lvef_percent	cysc_egfr	ht_z_score	total_protein_intake_percent_rda
2005	1000	7	0.839545	0.0851248	0.818182	0.101274	0.454545	1	0.675816	0.645161	0.204262	-0.0645161	1	0.860667	0.833333	0.148502	0.333333	1	0.8142	0.8	0.173287	0.2	1	optic_nerve_abnormality	alt_u_l	wbc_k_ul	rbc_m_ul	platelets_k_ul	lvef_percent	ht_z_score
2528	1000	9	0.839545	0.0859126	0.818182	0.103695	0.363636	1	0.672835	0.633333	0.213835	-0.305085	1	0.883167	0.833333	0.120891	0.333333	1	0.7872	0.8	0.197675	0	1	fsiq	wbc_k_ul	rbc_m_ul	platelets_k_ul	lvef_percent	cysc_egfr	ht_z_score	total_protein_intake_percent_rda	incomplete_protein_percent_rda
3000	1000	9	0.839545	0.0853399	0.818182	0.103695	0.272727	1	0.675104	0.633333	0.211258	-0.466667	1	0.860833	0.833333	0.133377	0.333333	1	0.814	0.8	0.18264	0	1	fsiq	alt_u_l	wbc_k_ul	rbc_m_ul	sn_hearing_loss	lvef_percent	ht_z_score	total_protein_intake_percent_rda	incomplete_protein_percent_rda
1701	1000	5	0.839454	0.0911816	0.818182	0.109344	0.454545	1	0.677687	0.645161	0.218299	-0.0645161	1	0.84	0.833333	0.164264	0.166667	1	0.8388	0.8	0.165051	0.2	1	optic_nerve_abnormality	alt_u_l	rbc_m_ul	sn_hearing_loss	ht_z_score
1958	1000	7	0.839454	0.0867732	0.818182	0.10565	0.363636	1	0.675672	0.645161	0.213798	-0.262295	1	0.8545	0.833333	0.150341	0.333333	1	0.8214	0.8	0.187021	0.2	1	optic_nerve_abnormality	alt_u_l	wbc_k_ul	rbc_m_ul	sn_hearing_loss	ht_z_score	incomplete_protein_percent_rda
1967	1000	8	0.839454	0.0856528	0.818182	0.10247	0.545454	1	0.677206	0.645161	0.205414	0.0350877	1	0.840833	0.833333	0.153099	0.166667	1	0.8378	0.8	0.167569	0.2	1	optic_nerve_abnormality	alt_u_l	wbc_k_ul	rbc_m_ul	sn_hearing_loss	cysc_egfr	ht_z_score	total_protein_intake_percent_rda
3815	1000	8	0.839454	0.0840161	0.818182	0.099936	0.363636	1	0.676359	0.645161	0.201081	-0.262295	1	0.8535	0.833333	0.146357	0.166667	1	0.8226	0.8	0.161106	0.2	1	fsiq	optic_nerve_abnormality	alt_u_l	rbc_m_ul	platelets_k_ul	sn_hearing_loss	ht_z_score	total_protein_intake_percent_rda
4021	1000	8	0.839454	0.0841276	0.818182	0.100184	0.454545	1	0.675647	0.645161	0.203135	-0.0645161	1	0.855667	0.833333	0.136699	0.333333	1	0.82	0.8	0.1719	0.2	1	fsiq	optic_nerve_abnormality	alt_u_l	wbc_k_ul	rbc_m_ul	sn_hearing_loss	lvef_percent	ht_z_score
984	1000	8	0.839454	0.0886726	0.818182	0.107359	0.363636	1	0.676858	0.645161	0.215646	-0.262295	1	0.8465	0.833333	0.161735	0.166667	1	0.831	0.8	0.17706	0	1	alt_u_l	wbc_k_ul	rbc_m_ul	platelets_k_ul	lvef_percent	ht_z_score	total_protein_intake_percent_rda	incomplete_protein_percent_rda
1779	1000	7	0.839364	0.0846767	0.818182	0.101067	0.545454	1	0.678479	0.645161	0.201914	0.0677966	1	0.825333	0.833333	0.159915	0.333333	1	0.8562	0.8	0.158324	0.2	1	optic_nerve_abnormality	alt_u_l	rbc_m_ul	platelets_k_ul	sn_hearing_loss	lvef_percent	total_protein_intake_percent_rda
2285	1000	6	0.839364	0.0917319	0.818182	0.110827	0.454545	1	0.675355	0.645161	0.224874	-0.137931	1	0.856167	0.833333	0.146724	0.333333	1	0.8192	0.8	0.184568	0	1	fsiq	rbc_m_ul	platelets_k_ul	sn_hearing_loss	cysc_egfr	ht_z_score
2437	1000	4	0.839364	0.0800921	0.818182	0.0949903	0.545454	1	0.67305	0.645161	0.196174	0	1	0.8785	0.833333	0.130828	0.333333	1	0.7924	0.8	0.196114	0	1	fsiq	wbc_k_ul	rbc_m_ul	ht_z_score
4012	1000	9	0.839364	0.0896372	0.818182	0.1078	0.454545	1	0.674429	0.645161	0.219406	-0.137931	1	0.8665	0.833333	0.143386	0.166667	1	0.8068	0.8	0.189498	0.2	1	fsiq	optic_nerve_abnormality	alt_u_l	wbc_k_ul	rbc_m_ul	sn_hearing_loss	cysc_egfr	total_protein_intake_percent_rda	incomplete_protein_percent_rda
2792	1000	8	0.839273	0.0795649	0.818182	0.0931197	0.454545	1	0.674437	0.645161	0.188907	-0.137931	1	0.873333	0.833333	0.13448	0.333333	1	0.7984	0.8	0.157042	0	1	fsiq	alt_u_l	rbc_m_ul	platelets_k_ul	sn_hearing_loss	ht_z_score	total_protein_intake_percent_rda	incomplete_protein_percent_rda
3734	1000	7	0.839182	0.0929498	0.818182	0.111975	0.363636	1	0.675818	0.645161	0.225363	-0.305085	1	0.854833	0.833333	0.15752	0.333333	1	0.8204	0.8	0.170214	0	1	fsiq	optic_nerve_abnormality	alt_u_l	rbc_m_ul	lvef_percent	ht_z_score	incomplete_protein_percent_rda
495	1000	7	0.839091	0.0917436	0.818182	0.111065	0.363636	1	0.676208	0.645161	0.224042	-0.305085	1	0.838	0.833333	0.149817	0.166667	1	0.8404	0.8	0.179778	0	1	wbc_k_ul	rbc_m_ul	platelets_k_ul	sn_hearing_loss	cysc_egfr	ht_z_score	total_protein_intake_percent_rda
2245	1000	4	0.839	0.0841853	0.818182	0.100321	0.363636	1	0.671287	0.633333	0.207189	-0.262295	1	0.889833	0.833333	0.124123	0.333333	1	0.778	0.8	0.198483	0.2	1	fsiq	rbc_m_ul	platelets_k_ul	ht_z_score
2525	1000	7	0.839	0.089949	0.818182	0.108635	0.454545	1	0.670688	0.633333	0.224604	-0.137931	1	0.8945	1	0.134056	0.333333	1	0.7724	0.8	0.215231	0.2	1	fsiq	wbc_k_ul	rbc_m_ul	platelets_k_ul	lvef_percent	cysc_egfr	ht_z_score
957	1000	7	0.839	0.0898078	0.818182	0.106946	0.454545	1	0.675643	0.645161	0.214593	-0.1	1	0.8525	0.833333	0.16268	0.166667	1	0.8228	0.8	0.173869	0	1	alt_u_l	wbc_k_ul	rbc_m_ul	sn_hearing_loss	lvef_percent	cysc_egfr	ht_z_score
3458	1000	5	0.838909	0.0789135	0.818182	0.0930237	0.454545	1	0.671614	0.633333	0.192642	-0.1	1	0.8815	0.833333	0.120416	0.333333	1	0.7878	0.8	0.196799	0.2	1	fsiq	optic_nerve_abnormality	wbc_k_ul	rbc_m_ul	incomplete_protein_percent_rda
666	1000	5	0.838909	0.0894851	0.818182	0.108538	0.363636	1	0.677854	0.645161	0.215199	-0.350877	1	0.8305	0.833333	0.183176	0.166667	1	0.849	0.8	0.164152	0	1	alt_u_l	rbc_m_ul	lvef_percent	cysc_egfr	incomplete_protein_percent_rda
3502	1000	8	0.838818	0.094507	0.818182	0.113218	0.454545	1	0.67184	0.645161	0.230062	-0.1	1	0.886833	1	0.143634	0.166667	1	0.7812	0.8	0.193918	0.2	1	fsiq	optic_nerve_abnormality	wbc_k_ul	rbc_m_ul	sn_hearing_loss	cysc_egfr	ht_z_score	incomplete_protein_percent_rda
686	1000	6	0.838818	0.097199	0.818182	0.117168	0.272727	1	0.675587	0.645161	0.234843	-0.466667	1	0.847167	0.833333	0.166759	0.166667	1	0.8288	0.8	0.180008	0	1	alt_u_l	rbc_m_ul	sn_hearing_loss	cysc_egfr	ht_z_score	incomplete_protein_percent_rda
2385	1000	4	0.838727	0.0824042	0.818182	0.0985892	0.272727	1	0.666957	0.633333	0.206568	-0.419355	1	0.936833	1	0.093938	0.166667	1	0.721	0.8	0.195953	0	1	fsiq	wbc_k_ul	platelets_k_ul	lvef_percent
2807	1000	8	0.838727	0.0831874	0.818182	0.0987569	0.454545	1	0.675442	0.645161	0.19985	-0.178571	1	0.8425	0.833333	0.148208	0.333333	1	0.8342	0.8	0.166908	0	1	fsiq	alt_u_l	rbc_m_ul	platelets_k_ul	sn_hearing_loss	lvef_percent	ht_z_score	total_protein_intake_percent_rda
3716	1000	6	0.838727	0.0754873	0.818182	0.0869996	0.545454	1	0.673117	0.633333	0.176158	0.0350877	1	0.8765	0.833333	0.12937	0.166667	1	0.7934	0.8	0.150529	0.2	1	fsiq	optic_nerve_abnormality	alt_u_l	rbc_m_ul	total_protein_intake_percent_rda	incomplete_protein_percent_rda
721	1000	4	0.838727	0.0853835	0.818182	0.101484	0.454545	1	0.67548	0.645161	0.202457	-0.137931	1	0.853333	0.833333	0.163347	0.166667	1	0.8212	0.8	0.15791	0.2	1	alt_u_l	rbc_m_ul	platelets_k_ul	lvef_percent
3361	1000	4	0.838636	0.0837287	0.818182	0.100066	0.454545	1	0.667879	0.633333	0.20681	-0.0645161	1	0.93	1	0.109549	0.333333	1	0.729	0.8	0.186101	0	1	fsiq	optic_nerve_abnormality	wbc_k_ul	sn_hearing_loss
2489	1000	6	0.838546	0.0887761	0.818182	0.105985	0.454545	1	0.671192	0.633333	0.21744	-0.137931	1	0.881833	0.833333	0.13509	0.333333	1	0.7866	0.8	0.198141	0.2	1	fsiq	wbc_k_ul	rbc_m_ul	sn_hearing_loss	lvef_percent	cysc_egfr
4079	1000	10	0.838454	0.0954734	0.818182	0.115167	0.181818	1	0.673664	0.645161	0.233091	-0.622951	1	0.855	0.833333	0.150916	0.166667	1	0.8186	0.8	0.185171	0.2	1	fsiq	optic_nerve_abnormality	alt_u_l	wbc_k_ul	rbc_m_ul	platelets_k_ul	sn_hearing_loss	cysc_egfr	ht_z_score	total_protein_intake_percent_rda
4090	1000	10	0.838364	0.0920785	0.818182	0.110153	0.363636	1	0.673813	0.645161	0.223863	-0.222222	1	0.844833	0.833333	0.141122	0.166667	1	0.8306	0.8	0.186167	0	1	fsiq	optic_nerve_abnormality	alt_u_l	wbc_k_ul	rbc_m_ul	platelets_k_ul	sn_hearing_loss	lvef_percent	cysc_egfr	incomplete_protein_percent_rda
952	1000	8	0.838364	0.0877564	0.818182	0.103972	0.454545	1	0.674494	0.645161	0.210297	-0.137931	1	0.842333	0.833333	0.154735	0.333333	1	0.8336	0.8	0.181174	0	1	alt_u_l	wbc_k_ul	rbc_m_ul	sn_hearing_loss	lvef_percent	ht_z_score	total_protein_intake_percent_rda	incomplete_protein_percent_rda
1472	1000	9	0.838273	0.0912957	0.818182	0.109982	0.363636	1	0.674179	0.645161	0.223754	-0.305085	1	0.834667	0.833333	0.147075	0.166667	1	0.8426	1	0.194584	0	1	optic_nerve_abnormality	wbc_k_ul	rbc_m_ul	sn_hearing_loss	lvef_percent	cysc_egfr	ht_z_score	total_protein_intake_percent_rda	incomplete_protein_percent_rda
2434	1000	4	0.838273	0.078986	0.818182	0.0925844	0.454545	1	0.669598	0.633333	0.192466	-0.137931	1	0.890167	0.833333	0.116334	0.5	1	0.776	0.8	0.197035	0	1	fsiq	wbc_k_ul	rbc_m_ul	incomplete_protein_percent_rda
2559	1000	9	0.838273	0.0887342	0.818182	0.105294	0.454545	1	0.671979	0.633333	0.214632	-0.137931	1	0.8685	0.833333	0.136336	0.166667	1	0.802	0.8	0.184038	0	1	fsiq	wbc_k_ul	rbc_m_ul	platelets_k_ul	sn_hearing_loss	lvef_percent	cysc_egfr	ht_z_score	total_protein_intake_percent_rda
2996	1000	8	0.838273	0.0811307	0.818182	0.0948791	0.545454	1	0.672595	0.633333	0.192866	0.0350877	1	0.863833	0.833333	0.131247	0.333333	1	0.8076	0.8	0.168436	0.2	1	fsiq	alt_u_l	wbc_k_ul	rbc_m_ul	sn_hearing_loss	lvef_percent	total_protein_intake_percent_rda	incomplete_protein_percent_rda
1986	1000	6	0.838182	0.082107	0.818182	0.0964976	0.545454	1	0.674889	0.645161	0.192735	0.0350877	1	0.840333	0.833333	0.15285	0.166667	1	0.8356	0.8	0.156324	0.2	1	optic_nerve_abnormality	alt_u_l	wbc_k_ul	rbc_m_ul	platelets_k_ul	incomplete_protein_percent_rda
2805	1000	7	0.838091	0.0897532	0.818182	0.105877	0.454545	1	0.674256	0.645161	0.211863	-0.1	1	0.848	0.833333	0.15394	0.333333	1	0.8262	0.8	0.156519	0.2	1	fsiq	alt_u_l	rbc_m_ul	platelets_k_ul	sn_hearing_loss	lvef_percent	ht_z_score
2768	1000	8	0.838	0.0830564	0.818182	0.0981499	0.363636	1	0.672449	0.645161	0.199951	-0.222222	1	0.859333	0.833333	0.13948	0.166667	1	0.8124	0.8	0.171918	0	1	fsiq	alt_u_l	rbc_m_ul	platelets_k_ul	cysc_egfr	ht_z_score	total_protein_intake_percent_rda	incomplete_protein_percent_rda
3557	1000	7	0.838	0.0843108	0.818182	0.0993229	0.454545	1	0.671098	0.633333	0.202769	-0.1	1	0.873167	0.833333	0.141873	0.166667	1	0.7958	0.8	0.188833	0	1	fsiq	optic_nerve_abnormality	wbc_k_ul	rbc_m_ul	platelets_k_ul	sn_hearing_loss	ht_z_score
696	1000	7	0.838	0.0862615	0.818182	0.101221	0.454545	1	0.67528	0.645161	0.202357	-0.0645161	1	0.829667	0.833333	0.161972	0.333333	1	0.848	0.8	0.164326	0.2	1	alt_u_l	rbc_m_ul	sn_hearing_loss	lvef_percent	ht_z_score	total_protein_intake_percent_rda	incomplete_protein_percent_rda
1711	1000	7	0.837909	0.0820252	0.818182	0.0965966	0.363636	1	0.674774	0.645161	0.192941	-0.262295	1	0.833333	0.833333	0.157841	0.333333	1	0.8434	0.8	0.162305	0.2	1	optic_nerve_abnormality	alt_u_l	rbc_m_ul	sn_hearing_loss	cysc_egfr	ht_z_score	total_protein_intake_percent_rda
1965	1000	7	0.837909	0.0898563	0.818182	0.10723	0.363636	1	0.673036	0.645161	0.215992	-0.305085	1	0.8515	0.833333	0.158467	0.166667	1	0.8216	0.8	0.182994	0.2	1	optic_nerve_abnormality	alt_u_l	wbc_k_ul	rbc_m_ul	sn_hearing_loss	cysc_egfr	ht_z_score
3795	1000	7	0.837909	0.0808392	0.818182	0.0939042	0.454545	1	0.672059	0.633333	0.189124	-0.137931	1	0.8725	0.833333	0.13969	0.166667	1	0.7964	0.8	0.146999	0.2	1	fsiq	optic_nerve_abnormality	alt_u_l	rbc_m_ul	platelets_k_ul	lvef_percent	total_protein_intake_percent_rda
646	1000	4	0.837909	0.0940823	0.818182	0.112648	0.454545	1	0.673961	0.645161	0.228015	-0.1	1	0.831667	0.833333	0.153183	0.166667	1	0.8454	0.8	0.189987	0.2	1	alt_u_l	rbc_m_ul	ht_z_score	incomplete_protein_percent_rda
658	1000	4	0.837909	0.0863932	0.818182	0.102255	0.454545	1	0.676325	0.645161	0.202498	-0.137931	1	0.820833	0.833333	0.180011	0.166667	1	0.8584	0.8	0.163144	0.2	1	alt_u_l	rbc_m_ul	lvef_percent	incomplete_protein_percent_rda
4052	1000	9	0.837818	0.086203	0.818182	0.101419	0.545454	1	0.671611	0.633333	0.206714	0.0350877	1	0.8615	0.833333	0.135308	0.166667	1	0.8094	0.8	0.179287	0.2	1	fsiq	optic_nerve_abnormality	alt_u_l	wbc_k_ul	rbc_m_ul	platelets_k_ul	lvef_percent	total_protein_intake_percent_rda	incomplete_protein_percent_rda
2443	1000	5	0.837727	0.0977563	0.818182	0.116008	0.454545	1	0.667835	0.645161	0.241492	-0.1	1	0.881333	0.833333	0.128631	0.333333	1	0.7854	0.8	0.239759	0	1	fsiq	wbc_k_ul	rbc_m_ul	cysc_egfr	total_protein_intake_percent_rda
2799	1000	8	0.837727	0.0846984	0.818182	0.0998338	0.363636	1	0.673402	0.645161	0.200421	-0.262295	1	0.848667	0.833333	0.152422	0.166667	1	0.8246	0.8	0.155753	0	1	fsiq	alt_u_l	rbc_m_ul	platelets_k_ul	sn_hearing_loss	cysc_egfr	ht_z_score	total_protein_intake_percent_rda
981	1000	6	0.837727	0.0805647	0.818182	0.0935894	0.545454	1	0.672256	0.645161	0.188503	0.0677966	1	0.8605	0.833333	0.154316	0.333333	1	0.8104	0.8	0.171585	0.4	1	alt_u_l	wbc_k_ul	rbc_m_ul	platelets_k_ul	lvef_percent	ht_z_score
1747	1000	6	0.837636	0.0853576	0.818182	0.100718	0.454545	1	0.673276	0.633333	0.199846	-0.1	1	0.854667	0.833333	0.160429	0	1	0.8172	0.8	0.147939	0.2	1	optic_nerve_abnormality	alt_u_l	rbc_m_ul	platelets_k_ul	lvef_percent	total_protein_intake_percent_rda
3497	1000	6	0.837636	0.0905844	0.818182	0.10755	0.454545	1	0.670449	0.639247	0.217868	-0.1	1	0.877833	0.833333	0.150233	0.166667	1	0.7894	0.8	0.184069	0.2	1	fsiq	optic_nerve_abnormality	wbc_k_ul	rbc_m_ul	sn_hearing_loss	cysc_egfr
934	1000	6	0.837636	0.0944451	0.818182	0.113391	0.363636	1	0.670357	0.645161	0.230442	-0.262295	1	0.873333	0.833333	0.144833	0.333333	1	0.7948	0.8	0.192067	0.2	1	alt_u_l	wbc_k_ul	rbc_m_ul	sn_hearing_loss	ht_z_score	incomplete_protein_percent_rda
3470	1000	7	0.837546	0.0856882	0.818182	0.10094	0.454545	1	0.668981	0.633333	0.206237	-0.03125	1	0.887167	0.833333	0.133678	0	1	0.778	0.8	0.189399	0.2	1	fsiq	optic_nerve_abnormality	wbc_k_ul	rbc_m_ul	cysc_egfr	ht_z_score	incomplete_protein_percent_rda
653	1000	4	0.837454	0.095509	0.818182	0.112323	0.454545	1	0.674176	0.645161	0.223128	-0.1	1	0.835833	0.833333	0.17888	0.166667	1	0.8394	0.8	0.170519	0.2	1	alt_u_l	rbc_m_ul	cysc_egfr	ht_z_score
1464	1000	8	0.837364	0.0983502	0.818182	0.116211	0.454545	1	0.672481	0.645161	0.235299	-0.1	1	0.835333	0.833333	0.147821	0.166667	1	0.8398	0.8	0.188922	0.2	1	optic_nerve_abnormality	wbc_k_ul	rbc_m_ul	sn_hearing_loss	lvef_percent	ht_z_score	total_protein_intake_percent_rda	incomplete_protein_percent_rda
1704	1000	7	0.837364	0.0919291	0.818182	0.108097	0.363636	1	0.673088	0.645161	0.217122	-0.222222	1	0.839	0.833333	0.160188	0.166667	1	0.8354	0.8	0.172559	0.2	1	optic_nerve_abnormality	alt_u_l	rbc_m_ul	sn_hearing_loss	ht_z_score	total_protein_intake_percent_rda	incomplete_protein_percent_rda
4086	1000	10	0.837273	0.0913711	0.818182	0.108305	0.363636	1	0.671332	0.645161	0.219431	-0.305085	1	0.8515	0.833333	0.144132	0.333333	1	0.8202	0.8	0.181507	0	1	fsiq	optic_nerve_abnormality	alt_u_l	wbc_k_ul	rbc_m_ul	platelets_k_ul	sn_hearing_loss	lvef_percent	ht_z_score	incomplete_protein_percent_rda
659	1000	4	0.837273	0.0834552	0.818182	0.0976185	0.454545	1	0.671675	0.633333	0.195292	0	1	0.859833	0.833333	0.14762	0	1	0.8102	0.8	0.151918	0.2	1	alt_u_l	rbc_m_ul	lvef_percent	total_protein_intake_percent_rda
1446	1000	6	0.837182	0.0926118	0.818182	0.109271	0.454545	1	0.671228	0.645161	0.220847	-0.1	1	0.852	0.833333	0.15744	0.166667	1	0.8194	0.8	0.19084	0.2	1	optic_nerve_abnormality	wbc_k_ul	rbc_m_ul	sn_hearing_loss	ht_z_score	incomplete_protein_percent_rda
3052	1000	9	0.837182	0.0832966	0.818182	0.0965713	0.454545	1	0.670246	0.633333	0.196185	-0.178571	1	0.868333	0.833333	0.138503	0.166667	1	0.7998	0.8	0.167535	0	1	fsiq	alt_u_l	wbc_k_ul	rbc_m_ul	platelets_k_ul	sn_hearing_loss	cysc_egfr	total_protein_intake_percent_rda	incomplete_protein_percent_rda
4072	1000	10	0.837	0.0913985	0.818182	0.107085	0.454545	1	0.66969	0.633333	0.218622	-0.1	1	0.860333	0.833333	0.136466	0.166667	1	0.809	0.8	0.190145	0.2	1	fsiq	optic_nerve_abnormality	alt_u_l	wbc_k_ul	rbc_m_ul	platelets_k_ul	sn_hearing_loss	ht_z_score	total_protein_intake_percent_rda	incomplete_protein_percent_rda
2738	1000	6	0.836909	0.0886125	0.818182	0.104085	0.363636	1	0.66963	0.633333	0.211041	-0.305085	1	0.8695	0.833333	0.140695	0.166667	1	0.7978	0.8	0.169186	0.2	1	fsiq	alt_u_l	rbc_m_ul	sn_hearing_loss	lvef_percent	incomplete_protein_percent_rda
2794	1000	7	0.836909	0.0834468	0.818182	0.0967529	0.454545	1	0.670053	0.633333	0.196291	-0.03125	1	0.860333	0.833333	0.13667	0.166667	1	0.8088	0.8	0.170973	0.2	1	fsiq	alt_u_l	rbc_m_ul	platelets_k_ul	sn_hearing_loss	cysc_egfr	incomplete_protein_percent_rda
3481	1000	6	0.836909	0.0930901	0.818182	0.110335	0.363636	1	0.66764	0.645161	0.22722	-0.350877	1	0.879167	0.833333	0.137645	0.333333	1	0.7862	0.8	0.209508	0	1	fsiq	optic_nerve_abnormality	wbc_k_ul	rbc_m_ul	lvef_percent	cysc_egfr
664	1000	6	0.836909	0.0849343	0.818182	0.0997836	0.454545	1	0.670591	0.645161	0.202944	-0.0645161	1	0.846833	0.833333	0.140747	0.166667	1	0.825	0.8	0.187003	0.2	1	alt_u_l	rbc_m_ul	lvef_percent	ht_z_score	total_protein_intake_percent_rda	incomplete_protein_percent_rda
926	1000	7	0.836909	0.0929824	0.818182	0.108521	0.454545	1	0.67187	0.645161	0.217316	-0.1	1	0.846667	0.833333	0.168541	0.166667	1	0.8252	0.8	0.174457	0.2	1	alt_u_l	wbc_k_ul	rbc_m_ul	lvef_percent	cysc_egfr	ht_z_score	incomplete_protein_percent_rda
1716	1000	7	0.836818	0.0892337	0.818182	0.105011	0.454545	1	0.673699	0.645161	0.210446	-0.137931	1	0.814833	0.833333	0.157725	0.333333	1	0.8632	0.8	0.163562	0.2	1	optic_nerve_abnormality	alt_u_l	rbc_m_ul	sn_hearing_loss	lvef_percent	total_protein_intake_percent_rda	incomplete_protein_percent_rda
1739	1000	6	0.836818	0.0906413	0.818182	0.105874	0.454545	1	0.671493	0.633333	0.211037	-0.1	1	0.854	0.833333	0.156303	0.333333	1	0.8162	0.8	0.148727	0.4	1	optic_nerve_abnormality	alt_u_l	rbc_m_ul	platelets_k_ul	cysc_egfr	total_protein_intake_percent_rda
1783	1000	8	0.836818	0.0830347	0.818182	0.0961272	0.454545	1	0.673562	0.645161	0.190523	-0.1	1	0.8225	0.833333	0.160356	0.333333	1	0.854	0.8	0.15201	0.2	1	optic_nerve_abnormality	alt_u_l	rbc_m_ul	platelets_k_ul	sn_hearing_loss	lvef_percent	ht_z_score	total_protein_intake_percent_rda
2506	1000	6	0.836727	0.0865087	0.818182	0.102112	0.272727	1	0.666184	0.633333	0.211306	-0.466667	1	0.892167	0.833333	0.12029	0.166667	1	0.7702	0.8	0.201774	0	1	fsiq	wbc_k_ul	rbc_m_ul	platelets_k_ul	cysc_egfr	incomplete_protein_percent_rda
3783	1000	7	0.836636	0.079952	0.818182	0.0922098	0.363636	1	0.67099	0.633333	0.184602	-0.262295	1	0.849	0.833333	0.146433	0.333333	1	0.8218	0.8	0.153585	0	1	fsiq	optic_nerve_abnormality	alt_u_l	rbc_m_ul	platelets_k_ul	ht_z_score	total_protein_intake_percent_rda
1951	1000	8	0.836454	0.0849239	0.818182	0.0976481	0.454545	1	0.670244	0.645161	0.196364	-0.03125	1	0.850833	0.833333	0.151731	0.166667	1	0.8192	0.8	0.168225	0	1	optic_nerve_abnormality	alt_u_l	wbc_k_ul	rbc_m_ul	lvef_percent	cysc_egfr	ht_z_score	total_protein_intake_percent_rda
2013	1000	8	0.836454	0.0890377	0.818182	0.102686	0.545454	1	0.670104	0.645161	0.206032	0.0677966	1	0.855	0.833333	0.154196	0.333333	1	0.8142	0.8	0.166932	0.2	1	optic_nerve_abnormality	alt_u_l	wbc_k_ul	rbc_m_ul	platelets_k_ul	lvef_percent	cysc_egfr	ht_z_score
3732	1000	7	0.836454	0.0833567	0.818182	0.096283	0.363636	1	0.669768	0.645161	0.194946	-0.262295	1	0.854	0.833333	0.137164	0.166667	1	0.8154	0.8	0.163431	0	1	fsiq	optic_nerve_abnormality	alt_u_l	rbc_m_ul	lvef_percent	total_protein_intake_percent_rda	incomplete_protein_percent_rda
949	1000	6	0.836454	0.086358	0.818182	0.0999921	0.454545	1	0.670253	0.645161	0.200785	-0.03125	1	0.851667	0.833333	0.154269	0.166667	1	0.8182	0.8	0.169403	0.2	1	alt_u_l	wbc_k_ul	rbc_m_ul	sn_hearing_loss	lvef_percent	ht_z_score
1456	1000	8	0.836364	0.0955012	0.818182	0.111915	0.454545	1	0.671232	0.645161	0.226619	-0.1	1	0.824167	0.833333	0.157133	0.166667	1	0.851	1	0.194208	0	1	optic_nerve_abnormality	wbc_k_ul	rbc_m_ul	sn_hearing_loss	cysc_egfr	ht_z_score	total_protein_intake_percent_rda	incomplete_protein_percent_rda
1983	1000	9	0.836364	0.0890925	0.818182	0.103943	0.454545	1	0.67067	0.645161	0.209009	-0.137931	1	0.839167	0.833333	0.15605	0.166667	1	0.833	0.8	0.17895	0.2	1	optic_nerve_abnormality	alt_u_l	wbc_k_ul	rbc_m_ul	sn_hearing_loss	lvef_percent	cysc_egfr	ht_z_score	total_protein_intake_percent_rda
3068	1000	10	0.836364	0.0854726	0.818182	0.0994696	0.454545	1	0.668742	0.633333	0.203106	-0.137931	1	0.857667	0.833333	0.13717	0.333333	1	0.8108	0.8	0.183731	0.2	1	fsiq	alt_u_l	wbc_k_ul	rbc_m_ul	platelets_k_ul	sn_hearing_loss	lvef_percent	cysc_egfr	total_protein_intake_percent_rda	incomplete_protein_percent_rda
1787	1000	8	0.836273	0.0938926	0.818182	0.109803	0.454545	1	0.672412	0.645161	0.218261	-0.137931	1	0.826667	0.833333	0.171063	0.166667	1	0.8478	0.8	0.157544	0.2	1	optic_nerve_abnormality	alt_u_l	rbc_m_ul	platelets_k_ul	sn_hearing_loss	lvef_percent	cysc_egfr	total_protein_intake_percent_rda
2536	1000	8	0.836273	0.0882091	0.818182	0.102718	0.545454	1	0.665182	0.633333	0.212844	0	1	0.891833	0.833333	0.118826	0.5	1	0.7696	0.8	0.202576	0	1	fsiq	wbc_k_ul	rbc_m_ul	platelets_k_ul	sn_hearing_loss	ht_z_score	total_protein_intake_percent_rda	incomplete_protein_percent_rda
709	1000	4	0.836273	0.0834656	0.818182	0.0957143	0.545454	1	0.671464	0.645161	0.192207	0.0677966	1	0.827333	0.833333	0.144092	0.333333	1	0.847	0.8	0.158544	0.2	1	alt_u_l	rbc_m_ul	platelets_k_ul	ht_z_score
1016	1000	9	0.836182	0.0893428	0.818182	0.103816	0.454545	1	0.67063	0.645161	0.208977	-0.178571	1	0.8355	0.833333	0.153086	0.333333	1	0.837	0.8	0.172919	0	1	alt_u_l	wbc_k_ul	rbc_m_ul	platelets_k_ul	sn_hearing_loss	lvef_percent	ht_z_score	total_protein_intake_percent_rda	incomplete_protein_percent_rda
4000	1000	10	0.836182	0.0907179	0.818182	0.105867	0.363636	1	0.668642	0.645161	0.215569	-0.222222	1	0.853	0.833333	0.142869	0.166667	1	0.816	0.8	0.190421	0.2	1	fsiq	optic_nerve_abnormality	alt_u_l	wbc_k_ul	rbc_m_ul	lvef_percent	cysc_egfr	ht_z_score	total_protein_intake_percent_rda	incomplete_protein_percent_rda
4014	1000	9	0.836182	0.0930715	0.818182	0.108415	0.454545	1	0.668702	0.645161	0.219773	-0.1	1	0.856	0.833333	0.147412	0.333333	1	0.8124	0.8	0.186872	0.2	1	fsiq	optic_nerve_abnormality	alt_u_l	wbc_k_ul	rbc_m_ul	sn_hearing_loss	cysc_egfr	ht_z_score	incomplete_protein_percent_rda
756	1000	7	0.836091	0.0990433	0.818182	0.11613	0.363636	1	0.670854	0.645161	0.232822	-0.222222	1	0.836167	0.833333	0.16293	0.166667	1	0.836	0.8	0.169271	0.2	1	alt_u_l	rbc_m_ul	platelets_k_ul	sn_hearing_loss	lvef_percent	total_protein_intake_percent_rda	incomplete_protein_percent_rda
3755	1000	7	0.836	0.092051	0.818182	0.106986	0.454545	1	0.669177	0.645161	0.214971	-0.137931	1	0.855	0.833333	0.154557	0.166667	1	0.8132	0.8	0.167612	0.2	1	fsiq	optic_nerve_abnormality	alt_u_l	rbc_m_ul	sn_hearing_loss	cysc_egfr	total_protein_intake_percent_rda
1735	1000	6	0.835909	0.0820783	0.818182	0.093244	0.545454	1	0.670477	0.645161	0.187167	0.0350877	1	0.830667	0.833333	0.146867	0.333333	1	0.8422	0.8	0.161881	0.2	1	optic_nerve_abnormality	alt_u_l	rbc_m_ul	platelets_k_ul	ht_z_score	total_protein_intake_percent_rda
1936	1000	8	0.835909	0.0850341	0.818182	0.0971544	0.454545	1	0.669057	0.645161	0.196158	-0.1	1	0.846833	0.833333	0.148439	0.166667	1	0.8228	0.8	0.176384	0.2	1	optic_nerve_abnormality	alt_u_l	wbc_k_ul	rbc_m_ul	cysc_egfr	ht_z_score	total_protein_intake_percent_rda	incomplete_protein_percent_rda
2767	1000	7	0.835909	0.0826488	0.818182	0.0943026	0.545454	1	0.66992	0.645161	0.19005	0.0677966	1	0.836667	0.833333	0.146285	0.333333	1	0.835	0.8	0.167461	0.2	1	fsiq	alt_u_l	rbc_m_ul	platelets_k_ul	cysc_egfr	ht_z_score	total_protein_intake_percent_rda
749	1000	6	0.835909	0.096938	0.818182	0.113638	0.363636	1	0.67161	0.645161	0.22474	-0.222222	1	0.830833	0.833333	0.181656	0	1	0.842	0.8	0.16255	0.2	1	alt_u_l	rbc_m_ul	platelets_k_ul	sn_hearing_loss	cysc_egfr	ht_z_score
133	1000	2	0.835818	0.0785421	0.818182	0.088948	0.545454	1	0.662717	0.633333	0.184667	0.0350877	1	0.920833	1	0.102436	0.5	1	0.7338	0.8	0.175523	0.2	1	rbc_m_ul	ht_z_score
2788	1000	7	0.835818	0.0800923	0.818182	0.0899652	0.454545	1	0.666398	0.633333	0.183329	-0.178571	1	0.881833	0.833333	0.124597	0.333333	1	0.7806	0.8	0.156998	0	1	fsiq	alt_u_l	rbc_m_ul	platelets_k_ul	sn_hearing_loss	total_protein_intake_percent_rda	incomplete_protein_percent_rda
3763	1000	7	0.835818	0.0831372	0.818182	0.0937478	0.545454	1	0.666967	0.633333	0.19083	0	1	0.873833	0.833333	0.134226	0.333333	1	0.7902	0.8	0.165564	0	1	fsiq	optic_nerve_abnormality	alt_u_l	rbc_m_ul	sn_hearing_loss	lvef_percent	total_protein_intake_percent_rda
4048	1000	10	0.835727	0.0916284	0.818182	0.106838	0.363636	1	0.666672	0.633333	0.217623	-0.350877	1	0.869333	0.833333	0.143768	0.333333	1	0.7954	0.8	0.189248	0	1	fsiq	optic_nerve_abnormality	alt_u_l	wbc_k_ul	rbc_m_ul	platelets_k_ul	cysc_egfr	ht_z_score	total_protein_intake_percent_rda	incomplete_protein_percent_rda
978	1000	6	0.835727	0.0842342	0.818182	0.0973576	0.363636	1	0.671171	0.645161	0.194683	-0.222222	1	0.818833	0.833333	0.152777	0.166667	1	0.856	0.8	0.158269	0.2	1	alt_u_l	wbc_k_ul	rbc_m_ul	platelets_k_ul	lvef_percent	incomplete_protein_percent_rda
2537	1000	6	0.835636	0.0928333	0.818182	0.110768	0.272727	1	0.664464	0.633333	0.227095	-0.466667	1	0.890333	0.916667	0.134752	0	1	0.77	0.8	0.20025	0	1	fsiq	wbc_k_ul	rbc_m_ul	platelets_k_ul	sn_hearing_loss	cysc_egfr
3738	1000	7	0.835636	0.0981505	0.818182	0.113862	0.454545	1	0.668939	0.645161	0.229228	-0.178571	1	0.8465	0.833333	0.156315	0.166667	1	0.8226	0.8	0.171227	0	1	fsiq	optic_nerve_abnormality	alt_u_l	rbc_m_ul	lvef_percent	cysc_egfr	incomplete_protein_percent_rda
1005	1000	7	0.835454	0.0927325	0.818182	0.107922	0.454545	1	0.669008	0.645161	0.215536	-0.1	1	0.8455	0.833333	0.166723	0.166667	1	0.8234	0.8	0.169237	0.2	1	alt_u_l	wbc_k_ul	rbc_m_ul	platelets_k_ul	sn_hearing_loss	cysc_egfr	ht_z_score
1023	1000	9	0.835454	0.0922375	0.818182	0.108075	0.272727	1	0.669553	0.645161	0.216852	-0.517241	1	0.832667	0.833333	0.158192	0.166667	1	0.8388	0.8	0.170304	0	1	alt_u_l	wbc_k_ul	rbc_m_ul	platelets_k_ul	sn_hearing_loss	lvef_percent	cysc_egfr	ht_z_score	total_protein_intake_percent_rda
3409	1000	5	0.835454	0.0893614	0.818182	0.10354	0.363636	1	0.662799	0.633333	0.21309	-0.222222	1	0.91	1	0.125938	0.166667	1	0.746	0.8	0.190579	0	1	fsiq	optic_nerve_abnormality	wbc_k_ul	platelets_k_ul	lvef_percent
3510	1000	8	0.835454	0.0909667	0.818182	0.105519	0.454545	1	0.665808	0.645161	0.215761	-0.1	1	0.8655	0.833333	0.142837	0.333333	1	0.7994	0.8	0.205528	0.2	1	fsiq	optic_nerve_abnormality	wbc_k_ul	rbc_m_ul	sn_hearing_loss	lvef_percent	ht_z_score	incomplete_protein_percent_rda
4020	1000	9	0.835454	0.0847186	0.818182	0.0967673	0.454545	1	0.666832	0.633333	0.197038	-0.0645161	1	0.860667	0.833333	0.136603	0.333333	1	0.8052	0.8	0.1771	0.2	1	fsiq	optic_nerve_abnormality	alt_u_l	wbc_k_ul	rbc_m_ul	sn_hearing_loss	lvef_percent	total_protein_intake_percent_rda	incomplete_protein_percent_rda
1668	1000	5	0.835364	0.091291	0.818182	0.10612	0.454545	1	0.671205	0.645161	0.209671	-0.1	1	0.8195	0.833333	0.169734	0.166667	1	0.8544	0.8	0.147045	0.2	1	optic_nerve_abnormality	alt_u_l	rbc_m_ul	total_protein_intake_percent_rda	incomplete_protein_percent_rda
3064	1000	10	0.835364	0.0854105	0.818182	0.098688	0.363636	1	0.666352	0.633333	0.201056	-0.262295	1	0.861833	0.833333	0.131697	0.166667	1	0.8036	0.8	0.180054	0.2	1	fsiq	alt_u_l	wbc_k_ul	rbc_m_ul	platelets_k_ul	sn_hearing_loss	lvef_percent	ht_z_score	total_protein_intake_percent_rda	incomplete_protein_percent_rda
3724	1000	7	0.835364	0.0859392	0.818182	0.0980994	0.454545	1	0.667103	0.633333	0.197843	-0.137931	1	0.861833	0.833333	0.138288	0.166667	1	0.8036	0.8	0.159789	0.2	1	fsiq	optic_nerve_abnormality	alt_u_l	rbc_m_ul	cysc_egfr	total_protein_intake_percent_rda	incomplete_protein_percent_rda
708	1000	5	0.835364	0.0880391	0.818182	0.101335	0.454545	1	0.669876	0.645161	0.203052	-0.137931	1	0.827	0.833333	0.159118	0.333333	1	0.8454	0.8	0.166152	0.2	1	alt_u_l	rbc_m_ul	platelets_k_ul	total_protein_intake_percent_rda	incomplete_protein_percent_rda
767	1000	8	0.835364	0.089301	0.818182	0.103195	0.363636	1	0.671304	0.645161	0.203927	-0.262295	1	0.816	0.833333	0.169494	0.166667	1	0.8586	0.8	0.151753	0.2	1	alt_u_l	rbc_m_ul	platelets_k_ul	sn_hearing_loss	lvef_percent	cysc_egfr	ht_z_score	total_protein_intake_percent_rda
2262	1000	6	0.835273	0.096923	0.818182	0.111865	0.454545	1	0.663072	0.633333	0.232038	-0.137931	1	0.886833	0.833333	0.122984	0.5	1	0.7734	0.8	0.216193	0.2	1	fsiq	rbc_m_ul	platelets_k_ul	lvef_percent	ht_z_score	incomplete_protein_percent_rda
3833	1000	8	0.835273	0.0941286	0.818182	0.108486	0.454545	1	0.667059	0.633333	0.218464	-0.1	1	0.8635	0.833333	0.158214	0.166667	1	0.8014	0.8	0.172476	0.2	1	fsiq	optic_nerve_abnormality	alt_u_l	rbc_m_ul	platelets_k_ul	sn_hearing_loss	lvef_percent	cysc_egfr
480	1000	8	0.835273	0.0928943	0.818182	0.107259	0.454545	1	0.667122	0.645161	0.219061	-0.178571	1	0.844333	0.833333	0.138477	0.333333	1	0.8244	0.8	0.193293	0	1	wbc_k_ul	rbc_m_ul	platelets_k_ul	lvef_percent	cysc_egfr	ht_z_score	total_protein_intake_percent_rda	incomplete_protein_percent_rda
1469	1000	7	0.835182	0.0923926	0.818182	0.107774	0.363636	1	0.667901	0.645161	0.21788	-0.262295	1	0.839	0.833333	0.157386	0.166667	1	0.8306	0.8	0.191887	0.2	1	optic_nerve_abnormality	wbc_k_ul	rbc_m_ul	sn_hearing_loss	lvef_percent	cysc_egfr	ht_z_score
2037	1000	8	0.835182	0.087285	0.818182	0.100217	0.454545	1	0.668755	0.645161	0.201435	-0.178571	1	0.834167	0.833333	0.159504	0	1	0.8364	0.8	0.175459	0	1	optic_nerve_abnormality	alt_u_l	wbc_k_ul	rbc_m_ul	platelets_k_ul	sn_hearing_loss	lvef_percent	ht_z_score
2466	1000	5	0.835182	0.088141	0.818182	0.101935	0.454545	1	0.664776	0.633333	0.209066	-0.178571	1	0.873833	0.833333	0.134019	0.333333	1	0.7888	0.8	0.194711	0	1	fsiq	wbc_k_ul	rbc_m_ul	sn_hearing_loss	incomplete_protein_percent_rda
1008	1000	9	0.835091	0.0932699	0.818182	0.107673	0.454545	1	0.669428	0.645161	0.214833	-0.1	1	0.828333	0.833333	0.167008	0.166667	1	0.8432	0.8	0.167815	0.2	1	alt_u_l	wbc_k_ul	rbc_m_ul	platelets_k_ul	sn_hearing_loss	cysc_egfr	ht_z_score	total_protein_intake_percent_rda	incomplete_protein_percent_rda
2783	1000	8	0.835091	0.0845426	0.818182	0.0958009	0.454545	1	0.667862	0.645161	0.192597	-0.1	1	0.8455	0.833333	0.147427	0.333333	1	0.8226	0.8	0.160359	0.2	1	fsiq	alt_u_l	rbc_m_ul	platelets_k_ul	lvef_percent	cysc_egfr	ht_z_score	total_protein_intake_percent_rda
1940	1000	7	0.835	0.0912737	0.818182	0.104925	0.454545	1	0.668263	0.645161	0.20981	-0.178571	1	0.841833	0.833333	0.157347	0.166667	1	0.8268	0.8	0.159584	0	1	optic_nerve_abnormality	alt_u_l	wbc_k_ul	rbc_m_ul	lvef_percent	total_protein_intake_percent_rda	incomplete_protein_percent_rda
1730	1000	5	0.834909	0.0848941	0.818182	0.0966922	0.545454	1	0.669905	0.633333	0.189626	0.126984	1	0.83	0.833333	0.172294	0.166667	1	0.8408	0.8	0.135771	0.4	1	optic_nerve_abnormality	alt_u_l	rbc_m_ul	platelets_k_ul	incomplete_protein_percent_rda
2813	1000	8	0.834909	0.0923322	0.818182	0.105607	0.454545	1	0.667623	0.645161	0.21129	-0.137931	1	0.848667	0.833333	0.156739	0.166667	1	0.8184	0.8	0.159018	0.2	1	fsiq	alt_u_l	rbc_m_ul	platelets_k_ul	sn_hearing_loss	lvef_percent	cysc_egfr	ht_z_score
3488	1000	9	0.834818	0.0958182	0.818182	0.110931	0.363636	1	0.663224	0.633333	0.228134	-0.262295	1	0.8765	0.833333	0.130227	0.333333	1	0.7848	0.8	0.210269	0	1	fsiq	optic_nerve_abnormality	wbc_k_ul	rbc_m_ul	lvef_percent	cysc_egfr	ht_z_score	total_protein_intake_percent_rda	incomplete_protein_percent_rda
3558	1000	8	0.834818	0.0914088	0.818182	0.105111	0.454545	1	0.662976	0.633333	0.215734	-0.137931	1	0.889	1	0.136943	0.333333	1	0.7698	0.8	0.197502	0.2	1	fsiq	optic_nerve_abnormality	wbc_k_ul	rbc_m_ul	platelets_k_ul	sn_hearing_loss	ht_z_score	incomplete_protein_percent_rda
3560	1000	9	0.834636	0.0972926	0.818182	0.113756	0.363636	1	0.662986	0.633333	0.233246	-0.305085	1	0.878333	0.833333	0.13517	0.166667	1	0.7822	0.8	0.206702	0.2	1	fsiq	optic_nerve_abnormality	wbc_k_ul	rbc_m_ul	platelets_k_ul	sn_hearing_loss	ht_z_score	total_protein_intake_percent_rda	incomplete_protein_percent_rda
2552	1000	9	0.834546	0.0922768	0.818182	0.105977	0.454545	1	0.663683	0.633333	0.217375	-0.1	1	0.868333	0.833333	0.131922	0.333333	1	0.794	0.8	0.19739	0	1	fsiq	wbc_k_ul	rbc_m_ul	platelets_k_ul	sn_hearing_loss	lvef_percent	ht_z_score	total_protein_intake_percent_rda	incomplete_protein_percent_rda
668	1000	6	0.834546	0.093675	0.818182	0.108293	0.363636	1	0.667724	0.645161	0.21748	-0.305085	1	0.831333	0.833333	0.156235	0.166667	1	0.8384	0.8	0.169453	0.2	1	alt_u_l	rbc_m_ul	lvef_percent	cysc_egfr	total_protein_intake_percent_rda	incomplete_protein_percent_rda
968	1000	7	0.834546	0.0855399	0.818182	0.0976905	0.545454	1	0.666212	0.645161	0.197589	0.0350877	1	0.8465	0.833333	0.147906	0.333333	1	0.8202	0.8	0.177492	0.2	1	alt_u_l	wbc_k_ul	rbc_m_ul	platelets_k_ul	ht_z_score	total_protein_intake_percent_rda	incomplete_protein_percent_rda
1429	1000	5	0.834454	0.0844836	0.818182	0.0961265	0.454545	1	0.664155	0.633333	0.194308	-0.1	1	0.872333	0.833333	0.14814	0.166667	1	0.789	0.8	0.181637	0.2	1	optic_nerve_abnormality	wbc_k_ul	rbc_m_ul	lvef_percent	ht_z_score
1926	1000	6	0.834454	0.0864733	0.818182	0.0975786	0.454545	1	0.666259	0.645161	0.196751	-0.0645161	1	0.843833	0.833333	0.149055	0.333333	1	0.8232	0.8	0.176332	0.2	1	optic_nerve_abnormality	alt_u_l	wbc_k_ul	rbc_m_ul	ht_z_score	incomplete_protein_percent_rda
4056	1000	10	0.834454	0.0879718	0.818182	0.100007	0.454545	1	0.664906	0.633333	0.203383	-0.0645161	1	0.857333	0.833333	0.137026	0.333333	1	0.807	0.8	0.180287	0.2	1	fsiq	optic_nerve_abnormality	alt_u_l	wbc_k_ul	rbc_m_ul	platelets_k_ul	lvef_percent	ht_z_score	total_protein_intake_percent_rda	incomplete_protein_percent_rda
3060	1000	9	0.834364	0.0856614	0.818182	0.0974665	0.454545	1	0.664005	0.633333	0.199247	-0.1	1	0.864667	0.833333	0.132002	0.333333	1	0.798	0.8	0.182508	0.2	1	fsiq	alt_u_l	wbc_k_ul	rbc_m_ul	platelets_k_ul	sn_hearing_loss	lvef_percent	total_protein_intake_percent_rda	incomplete_protein_percent_rda
440	1000	7	0.834273	0.0976923	0.818182	0.112419	0.454545	1	0.665952	0.645161	0.227545	-0.137931	1	0.840833	0.833333	0.149609	0.166667	1	0.8264	0.8	0.182583	0.2	1	wbc_k_ul	rbc_m_ul	sn_hearing_loss	lvef_percent	ht_z_score	total_protein_intake_percent_rda	incomplete_protein_percent_rda
2265	1000	5	0.834091	0.0944128	0.818182	0.108399	0.363636	1	0.660495	0.633333	0.221964	-0.262295	1	0.905167	1	0.136005	0	1	0.7488	0.8	0.191769	0	1	fsiq	rbc_m_ul	platelets_k_ul	lvef_percent	cysc_egfr
2485	1000	6	0.834091	0.0937828	0.818182	0.107094	0.545454	1	0.66347	0.633333	0.217319	0.0677966	1	0.87	0.833333	0.135016	0.5	1	0.791	0.8	0.172942	0.2	1	fsiq	wbc_k_ul	rbc_m_ul	sn_hearing_loss	lvef_percent	ht_z_score
991	1000	8	0.834091	0.089604	0.818182	0.102596	0.454545	1	0.666464	0.645161	0.204137	-0.0645161	1	0.844833	0.833333	0.17299	0.333333	1	0.8212	0.8	0.167985	0.4	1	alt_u_l	wbc_k_ul	rbc_m_ul	platelets_k_ul	lvef_percent	cysc_egfr	ht_z_score	total_protein_intake_percent_rda
2035	1000	8	0.834	0.0903556	0.818182	0.102489	0.545454	1	0.667927	0.645161	0.203931	0.0350877	1	0.820333	0.833333	0.165404	0.166667	1	0.8504	0.8	0.157368	0.2	1	optic_nerve_abnormality	alt_u_l	wbc_k_ul	rbc_m_ul	platelets_k_ul	sn_hearing_loss	lvef_percent	total_protein_intake_percent_rda
2433	1000	3	0.834	0.0796984	0.818182	0.087606	0.545454	1	0.661462	0.633333	0.181663	0.0350877	1	0.882667	0.833333	0.127472	0.5	1	0.7756	0.8	0.195967	0.2	1	fsiq	wbc_k_ul	rbc_m_ul
2465	1000	4	0.834	0.0849045	0.818182	0.0952084	0.454545	1	0.661357	0.633333	0.196287	-0.1	1	0.886833	0.833333	0.126769	0.5	1	0.7706	0.8	0.190189	0	1	fsiq	wbc_k_ul	rbc_m_ul	sn_hearing_loss
2716	1000	7	0.833909	0.0849199	0.818182	0.0958728	0.363636	1	0.663337	0.633333	0.196362	-0.350877	1	0.864833	0.833333	0.129302	0.333333	1	0.7968	0.8	0.169996	0	1	fsiq	alt_u_l	rbc_m_ul	lvef_percent	cysc_egfr	total_protein_intake_percent_rda	incomplete_protein_percent_rda
711	1000	5	0.833909	0.0863299	0.818182	0.0970733	0.454545	1	0.667908	0.645161	0.193036	-0.178571	1	0.816833	0.833333	0.1645	0.166667	1	0.8544	0.8	0.157815	0	1	alt_u_l	rbc_m_ul	platelets_k_ul	ht_z_score	total_protein_intake_percent_rda
701	1000	6	0.833818	0.0993961	0.818182	0.114488	0.363636	1	0.667092	0.645161	0.226569	-0.262295	1	0.833167	0.833333	0.183349	0	1	0.8346	0.8	0.166585	0.2	1	alt_u_l	rbc_m_ul	sn_hearing_loss	lvef_percent	cysc_egfr	ht_z_score
723	1000	5	0.833818	0.0917268	0.818182	0.104436	0.545454	1	0.666142	0.633333	0.207849	0.0677966	1	0.8435	0.833333	0.167522	0.166667	1	0.8222	0.8	0.155342	0.2	1	alt_u_l	rbc_m_ul	platelets_k_ul	lvef_percent	total_protein_intake_percent_rda
3333	1000	4	0.833727	0.0876577	0.818182	0.10037	0.363636	1	0.661672	0.633333	0.203981	-0.305085	1	0.886833	1	0.14479	0.166667	1	0.77	0.8	0.177571	0.2	1	fsiq	optic_nerve_abnormality	wbc_k_ul	ht_z_score
3567	1000	9	0.833727	0.0959506	0.818182	0.110342	0.363636	1	0.662171	0.633333	0.225609	-0.305085	1	0.868833	0.833333	0.134193	0.333333	1	0.7916	0.8	0.192579	0	1	fsiq	optic_nerve_abnormality	wbc_k_ul	rbc_m_ul	platelets_k_ul	sn_hearing_loss	cysc_egfr	ht_z_score	total_protein_intake_percent_rda
655	1000	5	0.833727	0.0879388	0.818182	0.099293	0.454545	1	0.666473	0.645161	0.199094	-0.0645161	1	0.821167	0.833333	0.149115	0.333333	1	0.8488	0.8	0.169136	0.2	1	alt_u_l	rbc_m_ul	cysc_egfr	ht_z_score	total_protein_intake_percent_rda
1687	1000	6	0.833636	0.0863291	0.818182	0.0973299	0.454545	1	0.666452	0.645161	0.194794	-0.1	1	0.824167	0.833333	0.154275	0.333333	1	0.845	0.8	0.161124	0.2	1	optic_nerve_abnormality	alt_u_l	rbc_m_ul	lvef_percent	ht_z_score	total_protein_intake_percent_rda
3278	1000	7	0.833636	0.0963503	0.818182	0.110243	0.454545	1	0.662022	0.633333	0.224546	-0.137931	1	0.870167	0.833333	0.131104	0.166667	1	0.7898	0.8	0.185608	0.2	1	fsiq	optic_nerve_abnormality	rbc_m_ul	platelets_k_ul	cysc_egfr	ht_z_score	incomplete_protein_percent_rda
2776	1000	8	0.833546	0.0830688	0.818182	0.0916089	0.545454	1	0.662834	0.633333	0.186287	0	1	0.865167	0.833333	0.13634	0.333333	1	0.7956	0.8	0.166398	0	1	fsiq	alt_u_l	rbc_m_ul	platelets_k_ul	lvef_percent	ht_z_score	total_protein_intake_percent_rda	incomplete_protein_percent_rda
2802	1000	7	0.833546	0.0883818	0.818182	0.0990712	0.545454	1	0.661936	0.633333	0.202935	0.0350877	1	0.868167	0.833333	0.129949	0.333333	1	0.792	0.8	0.18496	0.2	1	fsiq	alt_u_l	rbc_m_ul	platelets_k_ul	sn_hearing_loss	lvef_percent	incomplete_protein_percent_rda
4076	1000	10	0.833546	0.0902503	0.818182	0.101708	0.545454	1	0.66246	0.633333	0.207721	0.0350877	1	0.862333	0.833333	0.13544	0.333333	1	0.799	0.8	0.18567	0.2	1	fsiq	optic_nerve_abnormality	alt_u_l	wbc_k_ul	rbc_m_ul	platelets_k_ul	sn_hearing_loss	cysc_egfr	total_protein_intake_percent_rda	incomplete_protein_percent_rda
1738	1000	6	0.833454	0.0948951	0.818182	0.108529	0.363636	1	0.666504	0.645161	0.214217	-0.305085	1	0.832667	0.833333	0.174888	0	1	0.8344	0.8	0.149261	0.2	1	optic_nerve_abnormality	alt_u_l	rbc_m_ul	platelets_k_ul	cysc_egfr	incomplete_protein_percent_rda
3517	1000	8	0.833454	0.101662	0.818182	0.117249	0.272727	1	0.661583	0.633333	0.239361	-0.466667	1	0.8675	0.833333	0.145463	0	1	0.7926	0.8	0.205591	0	1	fsiq	optic_nerve_abnormality	wbc_k_ul	rbc_m_ul	sn_hearing_loss	lvef_percent	cysc_egfr	ht_z_score
2496	1000	9	0.833364	0.0913401	0.818182	0.103828	0.454545	1	0.661215	0.633333	0.214514	-0.178571	1	0.861333	0.833333	0.125426	0.333333	1	0.7998	0.8	0.206307	0	1	fsiq	wbc_k_ul	rbc_m_ul	sn_hearing_loss	lvef_percent	cysc_egfr	ht_z_score	total_protein_intake_percent_rda	incomplete_protein_percent_rda
3274	1000	6	0.833364	0.0973279	0.818182	0.111289	0.363636	1	0.659146	0.633333	0.227461	-0.350877	1	0.9035	1	0.136466	0	1	0.7492	0.8	0.190199	0	1	fsiq	optic_nerve_abnormality	rbc_m_ul	platelets_k_ul	cysc_egfr	incomplete_protein_percent_rda
2744	1000	8	0.833273	0.085806	0.818182	0.0957594	0.454545	1	0.662788	0.633333	0.194427	-0.178571	1	0.859667	0.833333	0.138416	0.333333	1	0.8016	0.8	0.163292	0	1	fsiq	alt_u_l	rbc_m_ul	sn_hearing_loss	lvef_percent	ht_z_score	total_protein_intake_percent_rda	incomplete_protein_percent_rda
407	1000	5	0.833273	0.0932482	0.818182	0.106321	0.454545	1	0.666004	0.645161	0.213193	-0.137931	1	0.818	0.833333	0.167543	0.166667	1	0.8516	0.8	0.180472	0	1	wbc_k_ul	rbc_m_ul	lvef_percent	ht_z_score	total_protein_intake_percent_rda
2008	1000	9	0.833182	0.0864301	0.818182	0.095644	0.363636	1	0.663435	0.645161	0.193299	-0.262295	1	0.8455	0.833333	0.147427	0.333333	1	0.8184	0.8	0.177124	0.2	1	optic_nerve_abnormality	alt_u_l	wbc_k_ul	rbc_m_ul	platelets_k_ul	lvef_percent	ht_z_score	total_protein_intake_percent_rda	incomplete_protein_percent_rda
2026	1000	8	0.833182	0.103479	0.818182	0.119347	0.363636	1	0.666134	0.645161	0.238128	-0.305085	1	0.822333	0.833333	0.177073	0	1	0.8462	0.8	0.172323	0.2	1	optic_nerve_abnormality	alt_u_l	wbc_k_ul	rbc_m_ul	platelets_k_ul	sn_hearing_loss	cysc_egfr	incomplete_protein_percent_rda
2510	1000	7	0.833182	0.0915167	0.818182	0.103615	0.545454	1	0.659206	0.633333	0.213168	0.0677966	1	0.889833	0.833333	0.127875	0.333333	1	0.7652	0.8	0.199069	0.2	1	fsiq	wbc_k_ul	rbc_m_ul	platelets_k_ul	cysc_egfr	ht_z_score	incomplete_protein_percent_rda
700	1000	7	0.833182	0.09957	0.818182	0.113885	0.363636	1	0.665926	0.645161	0.228051	-0.350877	1	0.822333	0.833333	0.170676	0.166667	1	0.8462	0.8	0.171157	0	1	alt_u_l	rbc_m_ul	sn_hearing_loss	lvef_percent	cysc_egfr	total_protein_intake_percent_rda	incomplete_protein_percent_rda
1477	1000	5	0.833091	0.0842656	0.818182	0.0941327	0.454545	1	0.660937	0.633333	0.191728	-0.1	1	0.8745	0.833333	0.147646	0.333333	1	0.7834	0.8	0.188361	0.2	1	optic_nerve_abnormality	wbc_k_ul	rbc_m_ul	platelets_k_ul	ht_z_score
1996	1000	8	0.833091	0.0976328	0.818182	0.11166	0.272727	1	0.66459	0.645161	0.222908	-0.466667	1	0.841833	0.833333	0.161532	0.166667	1	0.8226	0.8	0.154509	0.2	1	optic_nerve_abnormality	alt_u_l	wbc_k_ul	rbc_m_ul	platelets_k_ul	cysc_egfr	total_protein_intake_percent_rda	incomplete_protein_percent_rda
2454	1000	6	0.833091	0.0843369	0.818182	0.0946585	0.454545	1	0.658759	0.633333	0.195094	-0.178571	1	0.8945	1	0.129197	0.166667	1	0.7594	0.8	0.197054	0	1	fsiq	wbc_k_ul	rbc_m_ul	lvef_percent	ht_z_score	incomplete_protein_percent_rda
2810	1000	8	0.833091	0.0936311	0.818182	0.105488	0.454545	1	0.662294	0.633333	0.213775	-0.137931	1	0.858667	0.833333	0.144688	0.166667	1	0.8024	0.8	0.176707	0.2	1	fsiq	alt_u_l	rbc_m_ul	platelets_k_ul	sn_hearing_loss	lvef_percent	cysc_egfr	incomplete_protein_percent_rda
2542	1000	8	0.833	0.0955313	0.818182	0.108554	0.454545	1	0.65887	0.633333	0.222496	-0.178571	1	0.8935	1	0.132215	0.166667	1	0.7604	0.8	0.193467	0	1	fsiq	wbc_k_ul	rbc_m_ul	platelets_k_ul	sn_hearing_loss	cysc_egfr	ht_z_score	incomplete_protein_percent_rda
3574	1000	9	0.833	0.0936208	0.818182	0.106243	0.454545	1	0.66134	0.645161	0.217459	-0.178571	1	0.858167	0.833333	0.145828	0.333333	1	0.8028	0.8	0.203257	0	1	fsiq	optic_nerve_abnormality	wbc_k_ul	rbc_m_ul	platelets_k_ul	sn_hearing_loss	lvef_percent	ht_z_score	incomplete_protein_percent_rda
4031	1000	10	0.833	0.0934291	0.818182	0.105853	0.454545	1	0.662286	0.633333	0.214378	-0.137931	1	0.8525	0.833333	0.142254	0.333333	1	0.8096	0.8	0.182705	0.2	1	fsiq	optic_nerve_abnormality	alt_u_l	wbc_k_ul	rbc_m_ul	sn_hearing_loss	lvef_percent	cysc_egfr	ht_z_score	total_protein_intake_percent_rda
902	1000	5	0.832818	0.0819057	0.818182	0.0899062	0.454545	1	0.664001	0.645161	0.181447	-0.137931	1	0.825333	0.833333	0.141266	0.333333	1	0.8418	0.8	0.171587	0.2	1	alt_u_l	wbc_k_ul	rbc_m_ul	ht_z_score	incomplete_protein_percent_rda
1976	1000	9	0.832727	0.0920625	0.818182	0.10372	0.454545	1	0.66363	0.645161	0.209685	-0.137931	1	0.828833	0.833333	0.151758	0.333333	1	0.8374	0.8	0.180981	0.2	1	optic_nerve_abnormality	alt_u_l	wbc_k_ul	rbc_m_ul	sn_hearing_loss	lvef_percent	ht_z_score	total_protein_intake_percent_rda	incomplete_protein_percent_rda
2353	1000	4	0.832727	0.0894312	0.818182	0.100972	0.363636	1	0.655228	0.633333	0.20867	-0.262295	1	0.932333	1	0.109747	0.166667	1	0.7132	0.8	0.186173	0.2	1	fsiq	wbc_k_ul	sn_hearing_loss	lvef_percent
3767	1000	8	0.832727	0.0869973	0.818182	0.0965319	0.363636	1	0.661995	0.633333	0.195113	-0.262295	1	0.856167	0.833333	0.141515	0.333333	1	0.8046	0.8	0.16262	0	1	fsiq	optic_nerve_abnormality	alt_u_l	rbc_m_ul	sn_hearing_loss	lvef_percent	ht_z_score	total_protein_intake_percent_rda
3794	1000	7	0.832636	0.0950525	0.818182	0.107608	0.363636	1	0.661243	0.633333	0.218497	-0.305085	1	0.8585	0.833333	0.14577	0.166667	1	0.8016	0.8	0.182073	0.2	1	fsiq	optic_nerve_abnormality	alt_u_l	rbc_m_ul	platelets_k_ul	lvef_percent	incomplete_protein_percent_rda
616	1000	6	0.832636	0.0964484	0.818182	0.109362	0.454545	1	0.66419	0.645161	0.219625	-0.137931	1	0.821	0.833333	0.155223	0.166667	1	0.8466	0.8	0.177708	0.2	1	alt_u_l	platelets_k_ul	sn_hearing_loss	ht_z_score	total_protein_intake_percent_rda	incomplete_protein_percent_rda
1677	1000	5	0.832546	0.105329	0.818182	0.120632	0.363636	1	0.663169	0.633333	0.240002	-0.262295	1	0.848	0.833333	0.176964	0.166667	1	0.814	0.8	0.169212	0.2	1	optic_nerve_abnormality	alt_u_l	rbc_m_ul	cysc_egfr	ht_z_score
2784	1000	9	0.832546	0.0895578	0.818182	0.0997617	0.454545	1	0.661237	0.633333	0.203753	-0.137931	1	0.853	0.833333	0.137917	0.333333	1	0.808	0.8	0.180357	0.2	1	fsiq	alt_u_l	rbc_m_ul	platelets_k_ul	lvef_percent	cysc_egfr	ht_z_score	total_protein_intake_percent_rda	incomplete_protein_percent_rda
750	1000	7	0.832546	0.102518	0.818182	0.11687	0.272727	1	0.663623	0.645161	0.233409	-0.466667	1	0.837333	0.833333	0.170332	0.166667	1	0.8268	0.8	0.170502	0.2	1	alt_u_l	rbc_m_ul	platelets_k_ul	sn_hearing_loss	cysc_egfr	ht_z_score	incomplete_protein_percent_rda
1675	1000	5	0.832454	0.0939857	0.818182	0.104987	0.454545	1	0.663014	0.633333	0.208848	-0.178571	1	0.844	0.833333	0.16149	0.166667	1	0.8186	0.8	0.157857	0	1	optic_nerve_abnormality	alt_u_l	rbc_m_ul	cysc_egfr	total_protein_intake_percent_rda
1723	1000	7	0.832454	0.0930675	0.818182	0.105928	0.363636	1	0.6657	0.645161	0.209446	-0.305085	1	0.811167	0.833333	0.174197	0	1	0.858	0.8	0.155242	0.2	1	optic_nerve_abnormality	alt_u_l	rbc_m_ul	sn_hearing_loss	lvef_percent	cysc_egfr	total_protein_intake_percent_rda
3056	1000	10	0.832454	0.0865535	0.818182	0.0971279	0.454545	1	0.661126	0.633333	0.197146	-0.178571	1	0.856167	0.833333	0.137124	0.333333	1	0.804	0.8	0.169271	0	1	fsiq	alt_u_l	wbc_k_ul	rbc_m_ul	platelets_k_ul	sn_hearing_loss	cysc_egfr	ht_z_score	total_protein_intake_percent_rda	incomplete_protein_percent_rda
3549	1000	8	0.832364	0.0947025	0.818182	0.107529	0.363636	1	0.658628	0.633333	0.219693	-0.262295	1	0.8785	0.833333	0.141645	0.166667	1	0.777	0.8	0.199677	0	1	fsiq	optic_nerve_abnormality	wbc_k_ul	rbc_m_ul	platelets_k_ul	lvef_percent	cysc_egfr	ht_z_score
719	1000	6	0.832364	0.088732	0.818182	0.0983683	0.545454	1	0.665349	0.645161	0.194989	0.0350877	1	0.8075	0.833333	0.166498	0.166667	1	0.8622	0.8	0.160115	0.2	1	alt_u_l	rbc_m_ul	platelets_k_ul	cysc_egfr	ht_z_score	total_protein_intake_percent_rda
1685	1000	5	0.832273	0.100675	0.818182	0.114941	0.363636	1	0.662236	0.633333	0.229374	-0.262295	1	0.846833	0.833333	0.169925	0.166667	1	0.8148	0.8	0.175419	0.2	1	optic_nerve_abnormality	alt_u_l	rbc_m_ul	lvef_percent	ht_z_score
791	1000	5	0.832273	0.0907132	0.818182	0.10509	0.181818	1	0.663353	0.633333	0.209347	-0.677966	1	0.835833	0.833333	0.165308	0.166667	1	0.828	0.8	0.156334	0	1	alt_u_l	wbc_k_ul	lvef_percent	ht_z_score	total_protein_intake_percent_rda
2320	1000	6	0.832091	0.0975202	0.818182	0.109054	0.454545	1	0.657211	0.633333	0.22625	-0.137931	1	0.877167	0.833333	0.119994	0.5	1	0.778	0.8	0.210238	0	1	fsiq	wbc_k_ul	cysc_egfr	ht_z_score	total_protein_intake_percent_rda	incomplete_protein_percent_rda
2549	1000	7	0.832091	0.0892672	0.818182	0.0987848	0.545454	1	0.658879	0.633333	0.202292	0	1	0.8705	0.833333	0.138841	0.333333	1	0.786	0.8	0.187614	0	1	fsiq	wbc_k_ul	rbc_m_ul	platelets_k_ul	sn_hearing_loss	lvef_percent	ht_z_score
4030	1000	10	0.832091	0.093031	0.818182	0.104878	0.363636	1	0.660883	0.633333	0.212403	-0.262295	1	0.846167	0.833333	0.148686	0.166667	1	0.8152	0.8	0.186665	0	1	fsiq	optic_nerve_abnormality	alt_u_l	wbc_k_ul	rbc_m_ul	sn_hearing_loss	lvef_percent	cysc_egfr	ht_z_score	incomplete_protein_percent_rda
3008	1000	10	0.832	0.0915781	0.818182	0.102617	0.454545	1	0.659959	0.633333	0.209373	-0.137931	1	0.851667	0.833333	0.139304	0.333333	1	0.8084	0.8	0.189223	0.2	1	fsiq	alt_u_l	wbc_k_ul	rbc_m_ul	sn_hearing_loss	lvef_percent	cysc_egfr	ht_z_score	total_protein_intake_percent_rda	incomplete_protein_percent_rda
910	1000	6	0.832	0.0975289	0.818182	0.109407	0.454545	1	0.661655	0.645161	0.218885	-0.0645161	1	0.848333	0.833333	0.170697	0.166667	1	0.8124	0.8	0.173541	0.2	1	alt_u_l	wbc_k_ul	rbc_m_ul	cysc_egfr	ht_z_score	incomplete_protein_percent_rda
2749	1000	7	0.831909	0.0966976	0.818182	0.108316	0.454545	1	0.661948	0.633333	0.216556	-0.137931	1	0.842833	0.833333	0.164378	0.333333	1	0.8188	0.8	0.161965	0	1	fsiq	alt_u_l	rbc_m_ul	sn_hearing_loss	lvef_percent	cysc_egfr	ht_z_score
667	1000	5	0.831909	0.0953106	0.818182	0.106467	0.454545	1	0.662068	0.645161	0.213177	-0.1	1	0.835667	0.833333	0.160445	0.166667	1	0.8274	0.8	0.170289	0.2	1	alt_u_l	rbc_m_ul	lvef_percent	cysc_egfr	total_protein_intake_percent_rda
1414	1000	5	0.831818	0.0899149	0.818182	0.0999466	0.363636	1	0.658402	0.633333	0.203252	-0.222222	1	0.872	0.833333	0.142683	0.166667	1	0.7836	0.8	0.185703	0.2	1	optic_nerve_abnormality	wbc_k_ul	rbc_m_ul	ht_z_score	incomplete_protein_percent_rda
3766	1000	8	0.831818	0.0998542	0.818182	0.112486	0.454545	1	0.661948	0.639247	0.224662	-0.137931	1	0.840333	0.833333	0.167767	0.166667	1	0.8216	0.8	0.165532	0.2	1	fsiq	optic_nerve_abnormality	alt_u_l	rbc_m_ul	sn_hearing_loss	lvef_percent	ht_z_score	incomplete_protein_percent_rda
2772	1000	7	0.831727	0.0828383	0.818182	0.0895244	0.454545	1	0.658049	0.633333	0.184503	-0.178571	1	0.870333	0.833333	0.119865	0.333333	1	0.7854	0.8	0.173485	0	1	fsiq	alt_u_l	rbc_m_ul	platelets_k_ul	lvef_percent	total_protein_intake_percent_rda	incomplete_protein_percent_rda
3804	1000	9	0.831636	0.0884237	0.818182	0.095917	0.454545	1	0.658938	0.645161	0.194555	-0.178571	1	0.867833	0.833333	0.138729	0.166667	1	0.7882	0.8	0.159268	0	1	fsiq	optic_nerve_abnormality	alt_u_l	rbc_m_ul	platelets_k_ul	lvef_percent	cysc_egfr	total_protein_intake_percent_rda	incomplete_protein_percent_rda
2027	1000	8	0.831546	0.104576	0.818182	0.11808	0.363636	1	0.663485	0.645161	0.234403	-0.222222	1	0.815333	0.833333	0.177284	0.166667	1	0.851	0.8	0.163051	0.2	1	optic_nerve_abnormality	alt_u_l	wbc_k_ul	rbc_m_ul	platelets_k_ul	sn_hearing_loss	cysc_egfr	total_protein_intake_percent_rda
3531	1000	7	0.831546	0.100652	0.818182	0.113361	0.454545	1	0.655664	0.633333	0.233686	-0.178571	1	0.887167	1	0.140967	0	1	0.7648	0.8	0.217274	0	1	fsiq	optic_nerve_abnormality	wbc_k_ul	rbc_m_ul	platelets_k_ul	cysc_egfr	total_protein_intake_percent_rda
722	1000	5	0.831546	0.0897037	0.818182	0.0986088	0.454545	1	0.661723	0.645161	0.197265	-0.1	1	0.832667	0.833333	0.167248	0.333333	1	0.8302	0.8	0.170755	0.2	1	alt_u_l	rbc_m_ul	platelets_k_ul	lvef_percent	incomplete_protein_percent_rda
2401	1000	4	0.831454	0.0900172	0.818182	0.09983	0.454545	1	0.652429	0.633333	0.207431	-0.0645161	1	0.929833	1	0.108292	0.166667	1	0.7134	0.8	0.193747	0.2	1	fsiq	wbc_k_ul	platelets_k_ul	sn_hearing_loss
3726	1000	7	0.831454	0.102696	0.818182	0.116858	0.272727	1	0.65999	0.633333	0.235004	-0.466667	1	0.850833	0.833333	0.162697	0.333333	1	0.8082	0.8	0.177325	0.2	1	fsiq	optic_nerve_abnormality	alt_u_l	rbc_m_ul	cysc_egfr	ht_z_score	incomplete_protein_percent_rda
766	1000	8	0.831454	0.101889	0.818182	0.115576	0.363636	1	0.661751	0.645161	0.230895	-0.262295	1	0.83	0.833333	0.171323	0	1	0.8332	0.8	0.174953	0.2	1	alt_u_l	rbc_m_ul	platelets_k_ul	sn_hearing_loss	lvef_percent	cysc_egfr	ht_z_score	incomplete_protein_percent_rda
1990	1000	7	0.831273	0.0901568	0.818182	0.0992724	0.454545	1	0.65943	0.633333	0.199561	-0.0645161	1	0.8485	0.833333	0.152165	0.166667	1	0.8106	0.8	0.176064	0.2	1	optic_nerve_abnormality	alt_u_l	wbc_k_ul	rbc_m_ul	platelets_k_ul	ht_z_score	incomplete_protein_percent_rda
2544	1000	9	0.831273	0.0954246	0.818182	0.106353	0.454545	1	0.656211	0.633333	0.219801	-0.178571	1	0.871167	0.833333	0.125835	0.166667	1	0.7834	0.8	0.205443	0	1	fsiq	wbc_k_ul	rbc_m_ul	platelets_k_ul	sn_hearing_loss	cysc_egfr	ht_z_score	total_protein_intake_percent_rda	incomplete_protein_percent_rda
3536	1000	9	0.831273	0.096177	0.818182	0.107821	0.363636	1	0.655603	0.633333	0.22259	-0.305085	1	0.878167	0.833333	0.121469	0.333333	1	0.775	0.8	0.206149	0	1	fsiq	optic_nerve_abnormality	wbc_k_ul	rbc_m_ul	platelets_k_ul	cysc_egfr	ht_z_score	total_protein_intake_percent_rda	incomplete_protein_percent_rda
3727	1000	7	0.831273	0.0910131	0.818182	0.10002	0.454545	1	0.659595	0.633333	0.201367	-0.178571	1	0.8485	0.833333	0.151982	0.333333	1	0.8106	0.8	0.170519	0	1	fsiq	optic_nerve_abnormality	alt_u_l	rbc_m_ul	cysc_egfr	ht_z_score	total_protein_intake_percent_rda
1981	1000	8	0.831182	0.0973727	0.818182	0.109091	0.363636	1	0.660331	0.645161	0.218295	-0.184615	1	0.838167	0.833333	0.169246	0	1	0.8228	0.8	0.181971	0.2	1	optic_nerve_abnormality	alt_u_l	wbc_k_ul	rbc_m_ul	sn_hearing_loss	lvef_percent	cysc_egfr	ht_z_score
2002	1000	7	0.831182	0.0904393	0.818182	0.0992427	0.363636	1	0.661013	0.633333	0.197267	-0.222222	1	0.834667	0.833333	0.156952	0.166667	1	0.827	0.8	0.151175	0.2	1	optic_nerve_abnormality	alt_u_l	wbc_k_ul	rbc_m_ul	platelets_k_ul	lvef_percent	incomplete_protein_percent_rda
3457	1000	4	0.831182	0.0865242	0.818182	0.0948962	0.454545	1	0.656265	0.633333	0.195687	-0.1	1	0.872333	0.833333	0.127784	0.333333	1	0.7818	0.8	0.196945	0	1	fsiq	optic_nerve_abnormality	wbc_k_ul	rbc_m_ul
3566	1000	9	0.831182	0.098415	0.818182	0.109997	0.454545	1	0.655532	0.633333	0.224907	-0.137931	1	0.886833	0.916667	0.139509	0	1	0.7644	0.8	0.198928	0	1	fsiq	optic_nerve_abnormality	wbc_k_ul	rbc_m_ul	platelets_k_ul	sn_hearing_loss	cysc_egfr	ht_z_score	incomplete_protein_percent_rda
3748	1000	7	0.831182	0.090996	0.818182	0.0994925	0.454545	1	0.657789	0.633333	0.201922	-0.1	1	0.869	0.833333	0.136104	0.333333	1	0.7858	0.8	0.161321	0.2	1	fsiq	optic_nerve_abnormality	alt_u_l	rbc_m_ul	sn_hearing_loss	total_protein_intake_percent_rda	incomplete_protein_percent_rda
1488	1000	8	0.831091	0.0933275	0.818182	0.102977	0.545454	1	0.65752	0.633333	0.210196	0.0350877	1	0.859667	0.833333	0.135575	0.333333	1	0.7968	0.8	0.185969	0.2	1	optic_nerve_abnormality	wbc_k_ul	rbc_m_ul	platelets_k_ul	cysc_egfr	ht_z_score	total_protein_intake_percent_rda	incomplete_protein_percent_rda
3788	1000	8	0.831091	0.0878052	0.818182	0.0940769	0.454545	1	0.658119	0.633333	0.190565	-0.1	1	0.864	0.833333	0.141113	0.166667	1	0.7916	0.8	0.159358	0	1	fsiq	optic_nerve_abnormality	alt_u_l	rbc_m_ul	platelets_k_ul	cysc_egfr	total_protein_intake_percent_rda	incomplete_protein_percent_rda
4092	1000	11	0.831	0.0910387	0.818182	0.0997651	0.454545	1	0.657113	0.633333	0.204279	-0.03125	1	0.860167	0.833333	0.130351	0.166667	1	0.796	0.8	0.187027	0.2	1	fsiq	optic_nerve_abnormality	alt_u_l	wbc_k_ul	rbc_m_ul	platelets_k_ul	sn_hearing_loss	lvef_percent	cysc_egfr	total_protein_intake_percent_rda	incomplete_protein_percent_rda
792	1000	6	0.831	0.097967	0.818182	0.109717	0.363636	1	0.658726	0.633333	0.221152	-0.305085	1	0.851167	0.833333	0.155315	0.166667	1	0.8068	0.8	0.178846	0.2	1	alt_u_l	wbc_k_ul	lvef_percent	ht_z_score	total_protein_intake_percent_rda	incomplete_protein_percent_rda
1480	1000	7	0.830909	0.0930841	0.818182	0.10308	0.363636	1	0.65713	0.633333	0.209953	-0.262295	1	0.860333	0.833333	0.140482	0.166667	1	0.7956	0.8	0.189358	0.2	1	optic_nerve_abnormality	wbc_k_ul	rbc_m_ul	platelets_k_ul	ht_z_score	total_protein_intake_percent_rda	incomplete_protein_percent_rda
2474	1000	6	0.830909	0.101486	0.818182	0.11398	0.454545	1	0.654747	0.633333	0.234114	-0.1	1	0.879833	0.833333	0.132475	0.333333	1	0.7722	0.8	0.214367	0.2	1	fsiq	wbc_k_ul	rbc_m_ul	sn_hearing_loss	cysc_egfr	incomplete_protein_percent_rda
3810	1000	7	0.830909	0.0976179	0.818182	0.108324	0.454545	1	0.657392	0.633333	0.2203	-0.03125	1	0.859333	0.833333	0.141459	0.166667	1	0.7968	0.8	0.184238	0.2	1	fsiq	optic_nerve_abnormality	alt_u_l	rbc_m_ul	platelets_k_ul	sn_hearing_loss	incomplete_protein_percent_rda
3813	1000	7	0.830909	0.0917745	0.818182	0.100561	0.454545	1	0.65954	0.633333	0.202962	-0.178571	1	0.837833	0.833333	0.148048	0.333333	1	0.8226	0.8	0.166724	0	1	fsiq	optic_nerve_abnormality	alt_u_l	rbc_m_ul	platelets_k_ul	sn_hearing_loss	ht_z_score
4028	1000	10	0.830909	0.0892105	0.818182	0.097809	0.454545	1	0.657933	0.633333	0.198332	-0.0645161	1	0.855167	0.833333	0.139895	0.166667	1	0.8018	0.8	0.173398	0.2	1	fsiq	optic_nerve_abnormality	alt_u_l	wbc_k_ul	rbc_m_ul	sn_hearing_loss	lvef_percent	cysc_egfr	total_protein_intake_percent_rda	incomplete_protein_percent_rda
4078	1000	10	0.830909	0.0972976	0.818182	0.109539	0.363636	1	0.658204	0.633333	0.221366	-0.262295	1	0.853667	0.833333	0.152384	0.166667	1	0.8036	0.8	0.181383	0.2	1	fsiq	optic_nerve_abnormality	alt_u_l	wbc_k_ul	rbc_m_ul	platelets_k_ul	sn_hearing_loss	cysc_egfr	ht_z_score	incomplete_protein_percent_rda
511	1000	8	0.830909	0.100805	0.818182	0.113252	0.454545	1	0.659947	0.633333	0.228073	-0.137931	1	0.83	0.833333	0.159034	0.166667	1	0.832	0.8	0.183657	0.2	1	wbc_k_ul	rbc_m_ul	platelets_k_ul	sn_hearing_loss	lvef_percent	cysc_egfr	ht_z_score	total_protein_intake_percent_rda
1988	1000	7	0.830818	0.0903573	0.818182	0.0990394	0.454545	1	0.660287	0.633333	0.197109	-0.137931	1	0.836	0.833333	0.158346	0.166667	1	0.8246	0.8	0.148111	0.2	1	optic_nerve_abnormality	alt_u_l	wbc_k_ul	rbc_m_ul	platelets_k_ul	total_protein_intake_percent_rda	incomplete_protein_percent_rda
3273	1000	5	0.830727	0.101725	0.818182	0.11371	0.363636	1	0.654613	0.633333	0.231318	-0.262295	1	0.8935	1	0.143897	0.166667	1	0.7554	0.8	0.187633	0	1	fsiq	optic_nerve_abnormality	rbc_m_ul	platelets_k_ul	cysc_egfr
471	1000	6	0.830636	0.0939435	0.818182	0.103873	0.454545	1	0.660566	0.645161	0.208771	-0.137931	1	0.8145	0.833333	0.158915	0.166667	1	0.85	0.8	0.178246	0	1	wbc_k_ul	rbc_m_ul	platelets_k_ul	lvef_percent	ht_z_score	total_protein_intake_percent_rda
950	1000	7	0.830636	0.0919293	0.818182	0.100883	0.454545	1	0.658189	0.633333	0.203208	-0.1	1	0.847333	0.833333	0.149234	0.166667	1	0.8106	0.8	0.173314	0.4	1	alt_u_l	wbc_k_ul	rbc_m_ul	sn_hearing_loss	lvef_percent	ht_z_score	incomplete_protein_percent_rda
1974	1000	8	0.830546	0.09672	0.818182	0.107369	0.454545	1	0.658099	0.633333	0.216337	-0.1	1	0.845167	0.833333	0.157661	0.166667	1	0.813	0.8	0.183915	0.2	1	optic_nerve_abnormality	alt_u_l	wbc_k_ul	rbc_m_ul	sn_hearing_loss	lvef_percent	ht_z_score	incomplete_protein_percent_rda
2031	1000	9	0.830546	0.0924952	0.818182	0.103124	0.363636	1	0.659651	0.645161	0.206092	-0.262295	1	0.829667	0.833333	0.156026	0.166667	1	0.8316	0.8	0.16489	0.2	1	optic_nerve_abnormality	alt_u_l	wbc_k_ul	rbc_m_ul	platelets_k_ul	sn_hearing_loss	cysc_egfr	ht_z_score	total_protein_intake_percent_rda
2043	1000	9	0.830546	0.100531	0.818182	0.112927	0.272727	1	0.661072	0.645161	0.225124	-0.517241	1	0.817	0.833333	0.170411	0.166667	1	0.8468	0.8	0.162469	0	1	optic_nerve_abnormality	alt_u_l	wbc_k_ul	rbc_m_ul	platelets_k_ul	sn_hearing_loss	lvef_percent	cysc_egfr	total_protein_intake_percent_rda
3819	1000	8	0.830546	0.0910876	0.818182	0.0986974	0.454545	1	0.657294	0.633333	0.199718	-0.178571	1	0.858333	0.833333	0.143395	0.166667	1	0.7972	0.8	0.165225	0	1	fsiq	optic_nerve_abnormality	alt_u_l	rbc_m_ul	platelets_k_ul	sn_hearing_loss	cysc_egfr	total_protein_intake_percent_rda
757	1000	6	0.830546	0.0988589	0.818182	0.109957	0.363636	1	0.65956	0.645161	0.219776	-0.262295	1	0.834667	0.833333	0.170047	0.166667	1	0.8256	0.8	0.172785	0.2	1	alt_u_l	rbc_m_ul	platelets_k_ul	sn_hearing_loss	lvef_percent	ht_z_score
3757	1000	7	0.830454	0.100396	0.818182	0.111869	0.363636	1	0.659094	0.633333	0.22278	-0.222222	1	0.843333	0.833333	0.168277	0.166667	1	0.815	0.8	0.159751	0.2	1	fsiq	optic_nerve_abnormality	alt_u_l	rbc_m_ul	sn_hearing_loss	cysc_egfr	ht_z_score
456	1000	6	0.830364	0.0973678	0.818182	0.10831	0.454545	1	0.656259	0.633333	0.221331	-0.178571	1	0.853333	0.833333	0.141453	0.333333	1	0.8028	0.8	0.197259	0	1	wbc_k_ul	rbc_m_ul	platelets_k_ul	ht_z_score	total_protein_intake_percent_rda	incomplete_protein_percent_rda
2307	1000	3	0.830273	0.0860031	0.818182	0.0925465	0.545454	1	0.651149	0.633333	0.190792	0	1	0.924	1	0.114569	0.333333	1	0.7178	0.8	0.172374	0	1	fsiq	wbc_k_ul	total_protein_intake_percent_rda
2736	1000	8	0.830182	0.0898147	0.818182	0.0975623	0.454545	1	0.657304	0.633333	0.197601	-0.178571	1	0.848333	0.833333	0.148763	0.333333	1	0.8084	0.8	0.167444	0	1	fsiq	alt_u_l	rbc_m_ul	sn_hearing_loss	cysc_egfr	ht_z_score	total_protein_intake_percent_rda	incomplete_protein_percent_rda
3070	1000	10	0.830182	0.0946046	0.818182	0.102927	0.545454	1	0.656598	0.633333	0.208591	0.0350877	1	0.8525	0.833333	0.144195	0.166667	1	0.8034	0.8	0.178158	0.2	1	fsiq	alt_u_l	wbc_k_ul	rbc_m_ul	platelets_k_ul	sn_hearing_loss	lvef_percent	cysc_egfr	ht_z_score	incomplete_protein_percent_rda
1732	1000	6	0.830091	0.0910367	0.818182	0.0996291	0.363636	1	0.658433	0.633333	0.197687	-0.262295	1	0.8415	0.833333	0.161378	0.166667	1	0.8164	0.8	0.150711	0.2	1	optic_nerve_abnormality	alt_u_l	rbc_m_ul	platelets_k_ul	total_protein_intake_percent_rda	incomplete_protein_percent_rda
1786	1000	8	0.830091	0.103452	0.818182	0.115761	0.363636	1	0.660726	0.645161	0.230276	-0.350877	1	0.812	0.833333	0.181873	0.166667	1	0.8518	0.8	0.167884	0	1	optic_nerve_abnormality	alt_u_l	rbc_m_ul	platelets_k_ul	sn_hearing_loss	lvef_percent	cysc_egfr	incomplete_protein_percent_rda
1682	1000	5	0.83	0.0946728	0.818182	0.104463	0.363636	1	0.659826	0.633333	0.206832	-0.350877	1	0.822167	0.833333	0.176039	0.166667	1	0.8394	0.8	0.159603	0	1	optic_nerve_abnormality	alt_u_l	rbc_m_ul	lvef_percent	incomplete_protein_percent_rda
1748	1000	7	0.83	0.0922426	0.818182	0.100508	0.363636	1	0.657792	0.633333	0.20138	-0.262295	1	0.840833	0.833333	0.14998	0.166667	1	0.817	0.8	0.156766	0.2	1	optic_nerve_abnormality	alt_u_l	rbc_m_ul	platelets_k_ul	lvef_percent	total_protein_intake_percent_rda	incomplete_protein_percent_rda
2732	1000	7	0.83	0.0904178	0.818182	0.0974997	0.363636	1	0.656041	0.633333	0.197126	-0.262295	1	0.862333	0.833333	0.138485	0.333333	1	0.7912	0.8	0.153968	0.2	1	fsiq	alt_u_l	rbc_m_ul	sn_hearing_loss	cysc_egfr	total_protein_intake_percent_rda	incomplete_protein_percent_rda
1764	1000	7	0.829909	0.100157	0.818182	0.110065	0.454545	1	0.659386	0.645161	0.219515	-0.1	1	0.820833	0.833333	0.16519	0.333333	1	0.8408	0.8	0.159878	0.2	1	optic_nerve_abnormality	alt_u_l	rbc_m_ul	platelets_k_ul	sn_hearing_loss	total_protein_intake_percent_rda	incomplete_protein_percent_rda
3520	1000	10	0.829818	0.10086	0.818182	0.11101	0.454545	1	0.654306	0.633333	0.228806	-0.178571	1	0.853	0.833333	0.127874	0.166667	1	0.802	0.8	0.210999	0	1	fsiq	optic_nerve_abnormality	wbc_k_ul	rbc_m_ul	sn_hearing_loss	lvef_percent	cysc_egfr	ht_z_score	total_protein_intake_percent_rda	incomplete_protein_percent_rda
3754	1000	7	0.829818	0.101177	0.818182	0.111604	0.454545	1	0.657604	0.633333	0.222804	-0.137931	1	0.843833	0.833333	0.168824	0.166667	1	0.813	0.8	0.165101	0.2	1	fsiq	optic_nerve_abnormality	alt_u_l	rbc_m_ul	sn_hearing_loss	cysc_egfr	incomplete_protein_percent_rda
3798	1000	8	0.829727	0.101949	0.818182	0.112757	0.363636	1	0.656315	0.633333	0.227479	-0.350877	1	0.848167	0.833333	0.152198	0.166667	1	0.8076	0.8	0.174736	0	1	fsiq	optic_nerve_abnormality	alt_u_l	rbc_m_ul	platelets_k_ul	lvef_percent	ht_z_score	incomplete_protein_percent_rda
3735	1000	7	0.829636	0.0879729	0.818182	0.0941775	0.454545	1	0.656729	0.633333	0.190084	-0.137931	1	0.840667	0.833333	0.145567	0.333333	1	0.8164	0.8	0.162965	0	1	fsiq	optic_nerve_abnormality	alt_u_l	rbc_m_ul	lvef_percent	ht_z_score	total_protein_intake_percent_rda
3806	1000	9	0.829546	0.0992796	0.818182	0.109273	0.363636	1	0.655691	0.633333	0.219529	-0.222222	1	0.854833	0.833333	0.149366	0.166667	1	0.7992	0.8	0.163542	0.2	1	fsiq	optic_nerve_abnormality	alt_u_l	rbc_m_ul	platelets_k_ul	lvef_percent	cysc_egfr	ht_z_score	incomplete_protein_percent_rda
870	1000	6	0.829546	0.0923786	0.818182	0.099277	0.545454	1	0.655292	0.633333	0.201297	0.0677966	1	0.849167	0.833333	0.140306	0.333333	1	0.806	0.8	0.18132	0.2	1	alt_u_l	wbc_k_ul	platelets_k_ul	sn_hearing_loss	ht_z_score	incomplete_protein_percent_rda
1461	1000	6	0.829454	0.092847	0.818182	0.101145	0.454545	1	0.655858	0.645161	0.205371	-0.1	1	0.836167	0.833333	0.151432	0.166667	1	0.8214	0.8	0.196215	0.2	1	optic_nerve_abnormality	wbc_k_ul	rbc_m_ul	sn_hearing_loss	lvef_percent	ht_z_score
2817	1000	3	0.829454	0.0868537	0.818182	0.0928728	0.545454	1	0.650241	0.633333	0.192238	0.0677966	1	0.907833	1	0.111759	0.333333	1	0.7354	0.8	0.181272	0.2	1	fsiq	alt_u_l	wbc_k_ul
3818	1000	8	0.829454	0.10032	0.818182	0.111568	0.363636	1	0.654828	0.633333	0.225712	-0.222222	1	0.858833	0.833333	0.151145	0.166667	1	0.7942	0.8	0.17944	0.2	1	fsiq	optic_nerve_abnormality	alt_u_l	rbc_m_ul	platelets_k_ul	sn_hearing_loss	cysc_egfr	incomplete_protein_percent_rda
1509	1000	6	0.829364	0.0946696	0.818182	0.103459	0.363636	1	0.656115	0.633333	0.208463	-0.222222	1	0.84	0.833333	0.162562	0.166667	1	0.8166	0.8	0.184929	0	1	optic_nerve_abnormality	wbc_k_ul	rbc_m_ul	platelets_k_ul	sn_hearing_loss	ht_z_score
3790	1000	8	0.829364	0.105762	0.818182	0.116758	0.363636	1	0.655887	0.633333	0.234338	-0.350877	1	0.851167	0.833333	0.161803	0.166667	1	0.8032	0.8	0.166666	0	1	fsiq	optic_nerve_abnormality	alt_u_l	rbc_m_ul	platelets_k_ul	cysc_egfr	ht_z_score	incomplete_protein_percent_rda
734	1000	7	0.829364	0.100652	0.818182	0.111466	0.454545	1	0.656679	0.633333	0.223267	-0.137931	1	0.838	0.833333	0.169661	0.166667	1	0.819	0.8	0.179196	0.2	1	alt_u_l	rbc_m_ul	platelets_k_ul	lvef_percent	cysc_egfr	ht_z_score	incomplete_protein_percent_rda
1525	1000	7	0.829273	0.0939831	0.818182	0.103988	0.363636	1	0.65665	0.645161	0.208958	-0.184615	1	0.828333	0.833333	0.164661	0	1	0.8304	0.8	0.189715	0.2	1	optic_nerve_abnormality	wbc_k_ul	rbc_m_ul	platelets_k_ul	sn_hearing_loss	lvef_percent	ht_z_score
2520	1000	8	0.829273	0.0941541	0.818182	0.102787	0.545454	1	0.651278	0.633333	0.211558	0	1	0.886167	0.833333	0.127486	0.333333	1	0.761	0.8	0.197378	0	1	fsiq	wbc_k_ul	rbc_m_ul	platelets_k_ul	lvef_percent	ht_z_score	total_protein_intake_percent_rda	incomplete_protein_percent_rda
735	1000	7	0.829273	0.0918966	0.818182	0.0986811	0.545454	1	0.658412	0.645161	0.196323	0.0350877	1	0.814	0.833333	0.166795	0.333333	1	0.8476	0.8	0.164929	0.2	1	alt_u_l	rbc_m_ul	platelets_k_ul	lvef_percent	cysc_egfr	ht_z_score	total_protein_intake_percent_rda
552	1000	5	0.829182	0.101735	0.818182	0.112958	0.363636	1	0.65643	0.645161	0.228724	-0.350877	1	0.822667	0.833333	0.153184	0.166667	1	0.837	0.8	0.19201	0	1	alt_u_l	sn_hearing_loss	ht_z_score	total_protein_intake_percent_rda	incomplete_protein_percent_rda
3765	1000	7	0.829091	0.0990878	0.818182	0.108217	0.454545	1	0.656084	0.633333	0.217161	-0.1	1	0.837833	0.833333	0.161521	0.166667	1	0.8186	0.8	0.170772	0	1	fsiq	optic_nerve_abnormality	alt_u_l	rbc_m_ul	sn_hearing_loss	lvef_percent	ht_z_score
992	1000	9	0.829091	0.100749	0.818182	0.109961	0.454545	1	0.655253	0.645161	0.221812	-0.137931	1	0.8445	0.833333	0.161714	0.333333	1	0.8106	0.8	0.184069	0	1	alt_u_l	wbc_k_ul	rbc_m_ul	platelets_k_ul	lvef_percent	cysc_egfr	ht_z_score	total_protein_intake_percent_rda	incomplete_protein_percent_rda
3530	1000	7	0.829	0.0942634	0.818182	0.103498	0.363636	1	0.650347	0.633333	0.212928	-0.305085	1	0.8915	0.833333	0.128862	0	1	0.754	0.8	0.1982	0.2	1	fsiq	optic_nerve_abnormality	wbc_k_ul	rbc_m_ul	platelets_k_ul	cysc_egfr	incomplete_protein_percent_rda
918	1000	6	0.829	0.0898985	0.818182	0.0966364	0.363636	1	0.655271	0.645161	0.194995	-0.222222	1	0.839667	0.833333	0.151418	0.166667	1	0.8162	0.8	0.176773	0.2	1	alt_u_l	wbc_k_ul	rbc_m_ul	lvef_percent	ht_z_score	incomplete_protein_percent_rda
3478	1000	7	0.828909	0.0918502	0.818182	0.0989725	0.363636	1	0.651548	0.633333	0.202658	-0.262295	1	0.876	0.833333	0.137148	0.333333	1	0.7724	0.8	0.195951	0.2	1	fsiq	optic_nerve_abnormality	wbc_k_ul	rbc_m_ul	lvef_percent	ht_z_score	incomplete_protein_percent_rda
4064	1000	11	0.828909	0.101144	0.818182	0.110729	0.363636	1	0.652823	0.633333	0.225762	-0.305085	1	0.862333	0.833333	0.146486	0.166667	1	0.7888	0.8	0.194917	0.2	1	fsiq	optic_nerve_abnormality	alt_u_l	wbc_k_ul	rbc_m_ul	platelets_k_ul	lvef_percent	cysc_egfr	ht_z_score	total_protein_intake_percent_rda	incomplete_protein_percent_rda
157	1000	4	0.828818	0.0976658	0.818182	0.10651	0.363636	1	0.652368	0.633333	0.214234	-0.305085	1	0.879833	1	0.156351	0	1	0.7676	0.8	0.172801	0.2	1	rbc_m_ul	lvef_percent	cysc_egfr	ht_z_score
4084	1000	10	0.828818	0.0931167	0.818182	0.101662	0.363636	1	0.653569	0.633333	0.207032	-0.350877	1	0.850833	0.833333	0.136692	0.166667	1	0.8024	0.8	0.181182	0	1	fsiq	optic_nerve_abnormality	alt_u_l	wbc_k_ul	rbc_m_ul	platelets_k_ul	sn_hearing_loss	lvef_percent	total_protein_intake_percent_rda	incomplete_protein_percent_rda
2507	1000	6	0.828727	0.106994	0.818182	0.117839	0.272727	1	0.649022	0.633333	0.243932	-0.419355	1	0.8885	0.833333	0.132505	0.166667	1	0.757	0.8	0.228393	0	1	fsiq	wbc_k_ul	rbc_m_ul	platelets_k_ul	cysc_egfr	total_protein_intake_percent_rda
2526	1000	8	0.828727	0.0959372	0.818182	0.103965	0.454545	1	0.650307	0.633333	0.213753	-0.137931	1	0.885667	0.833333	0.128018	0.333333	1	0.7604	0.8	0.194293	0.2	1	fsiq	wbc_k_ul	rbc_m_ul	platelets_k_ul	lvef_percent	cysc_egfr	ht_z_score	incomplete_protein_percent_rda
2557	1000	8	0.828727	0.1009	0.818182	0.110821	0.363636	1	0.650935	0.633333	0.227404	-0.305085	1	0.877	0.833333	0.142993	0.333333	1	0.7708	0.8	0.206082	0	1	fsiq	wbc_k_ul	rbc_m_ul	platelets_k_ul	sn_hearing_loss	lvef_percent	cysc_egfr	ht_z_score
1670	1000	5	0.828636	0.106946	0.818182	0.116542	0.454545	1	0.655662	0.633333	0.232883	-0.03125	1	0.832667	0.833333	0.172002	0	1	0.8238	0.8	0.177497	0.2	1	optic_nerve_abnormality	alt_u_l	rbc_m_ul	ht_z_score	incomplete_protein_percent_rda
1679	1000	6	0.828636	0.0952873	0.818182	0.102975	0.454545	1	0.654941	0.633333	0.207742	-0.0645161	1	0.832667	0.833333	0.148958	0.333333	1	0.8238	0.8	0.176365	0.2	1	optic_nerve_abnormality	alt_u_l	rbc_m_ul	cysc_egfr	ht_z_score	total_protein_intake_percent_rda
1757	1000	7	0.828636	0.092237	0.818182	0.0992937	0.454545	1	0.655221	0.633333	0.197	-0.03125	1	0.844667	0.833333	0.164853	0.166667	1	0.8094	0.8	0.153281	0.2	1	optic_nerve_abnormality	alt_u_l	rbc_m_ul	platelets_k_ul	lvef_percent	cysc_egfr	ht_z_score
1968	1000	9	0.828636	0.0972048	0.818182	0.105593	0.454545	1	0.655193	0.645161	0.212695	-0.1	1	0.831	0.833333	0.155874	0.333333	1	0.8258	0.8	0.179015	0	1	optic_nerve_abnormality	alt_u_l	wbc_k_ul	rbc_m_ul	sn_hearing_loss	cysc_egfr	ht_z_score	total_protein_intake_percent_rda	incomplete_protein_percent_rda
1788	1000	9	0.828454	0.104926	0.818182	0.11513	0.363636	1	0.656439	0.645161	0.229395	-0.262295	1	0.820333	0.833333	0.177565	0.166667	1	0.8382	0.8	0.174043	0.2	1	optic_nerve_abnormality	alt_u_l	rbc_m_ul	platelets_k_ul	sn_hearing_loss	lvef_percent	cysc_egfr	total_protein_intake_percent_rda	incomplete_protein_percent_rda
1972	1000	8	0.828454	0.0954166	0.818182	0.103474	0.363636	1	0.6571	0.645161	0.206485	-0.184615	1	0.807667	0.833333	0.167439	0	1	0.8534	0.8	0.167859	0.2	1	optic_nerve_abnormality	alt_u_l	wbc_k_ul	rbc_m_ul	sn_hearing_loss	lvef_percent	total_protein_intake_percent_rda	incomplete_protein_percent_rda
2020	1000	8	0.828454	0.102443	0.818182	0.111107	0.454545	1	0.655727	0.645161	0.222687	-0.1	1	0.826333	0.833333	0.16289	0.333333	1	0.831	0.8	0.167054	0.2	1	optic_nerve_abnormality	alt_u_l	wbc_k_ul	rbc_m_ul	platelets_k_ul	sn_hearing_loss	total_protein_intake_percent_rda	incomplete_protein_percent_rda
3565	1000	8	0.828454	0.104171	0.818182	0.11513	0.272727	1	0.650738	0.633333	0.234596	-0.466667	1	0.876833	0.833333	0.146026	0.166667	1	0.7704	0.8	0.198502	0	1	fsiq	optic_nerve_abnormality	wbc_k_ul	rbc_m_ul	platelets_k_ul	sn_hearing_loss	cysc_egfr	ht_z_score
535	1000	4	0.828454	0.0984262	0.818182	0.107088	0.363636	1	0.657951	0.645161	0.211617	-0.350877	1	0.804667	0.833333	0.170739	0.166667	1	0.857	0.8	0.147827	0	1	alt_u_l	lvef_percent	ht_z_score	total_protein_intake_percent_rda
2522	1000	7	0.828364	0.0977743	0.818182	0.106283	0.454545	1	0.64984	0.633333	0.219399	-0.137931	1	0.873833	0.833333	0.125224	0.333333	1	0.7738	0.8	0.208127	0	1	fsiq	wbc_k_ul	rbc_m_ul	platelets_k_ul	lvef_percent	cysc_egfr	incomplete_protein_percent_rda
2720	1000	8	0.828364	0.0921958	0.818182	0.099197	0.363636	1	0.652574	0.633333	0.202615	-0.350877	1	0.8545	0.833333	0.141578	0.166667	1	0.797	0.8	0.17839	0	1	fsiq	alt_u_l	rbc_m_ul	lvef_percent	cysc_egfr	ht_z_score	total_protein_intake_percent_rda	incomplete_protein_percent_rda
448	1000	8	0.828364	0.101106	0.818182	0.10988	0.454545	1	0.653262	0.639247	0.224138	-0.137931	1	0.837	0.833333	0.142619	0.333333	1	0.818	0.8	0.197066	0	1	wbc_k_ul	rbc_m_ul	sn_hearing_loss	lvef_percent	cysc_egfr	ht_z_score	total_protein_intake_percent_rda	incomplete_protein_percent_rda
1717	1000	6	0.828182	0.0975725	0.818182	0.106066	0.454545	1	0.655851	0.633333	0.21126	-0.1	1	0.819333	0.833333	0.171918	0.333333	1	0.8388	0.8	0.169598	0.2	1	optic_nerve_abnormality	alt_u_l	rbc_m_ul	sn_hearing_loss	lvef_percent	ht_z_score
3545	1000	7	0.828182	0.103914	0.818182	0.113962	0.363636	1	0.649717	0.633333	0.23396	-0.350877	1	0.876	0.833333	0.140354	0	1	0.7708	0.8	0.208208	0	1	fsiq	optic_nerve_abnormality	wbc_k_ul	rbc_m_ul	platelets_k_ul	lvef_percent	cysc_egfr
3740	1000	8	0.828182	0.093564	0.818182	0.0992156	0.454545	1	0.651996	0.633333	0.201557	-0.137931	1	0.860333	0.833333	0.13462	0.333333	1	0.7896	0.8	0.164678	0.2	1	fsiq	optic_nerve_abnormality	alt_u_l	rbc_m_ul	lvef_percent	cysc_egfr	total_protein_intake_percent_rda	incomplete_protein_percent_rda
672	1000	7	0.828182	0.0998091	0.818182	0.108534	0.363636	1	0.653313	0.645161	0.21996	-0.305085	1	0.836667	0.833333	0.154602	0.333333	1	0.818	0.8	0.195433	0.2	1	alt_u_l	rbc_m_ul	lvef_percent	cysc_egfr	ht_z_score	total_protein_intake_percent_rda	incomplete_protein_percent_rda
1437	1000	6	0.828091	0.0920688	0.818182	0.0980083	0.454545	1	0.650961	0.633333	0.198623	-0.137931	1	0.8705	0.833333	0.150563	0	1	0.7772	0.8	0.184592	0.2	1	optic_nerve_abnormality	wbc_k_ul	rbc_m_ul	lvef_percent	cysc_egfr	ht_z_score
143	1000	4	0.828091	0.0930079	0.818182	0.0999309	0.454545	1	0.649355	0.633333	0.205104	-0.178571	1	0.881333	0.833333	0.132674	0	1	0.7642	0.8	0.194927	0	1	rbc_m_ul	cysc_egfr	ht_z_score	total_protein_intake_percent_rda
1706	1000	6	0.828091	0.10331	0.818182	0.112104	0.454545	1	0.657064	0.645161	0.222825	-0.1	1	0.8035	0.833333	0.175283	0.166667	1	0.8576	0.8	0.162938	0	1	optic_nerve_abnormality	alt_u_l	rbc_m_ul	sn_hearing_loss	cysc_egfr	incomplete_protein_percent_rda
725	1000	5	0.828091	0.0932245	0.818182	0.0994329	0.545454	1	0.653724	0.633333	0.199044	0.0350877	1	0.842667	0.833333	0.169139	0.166667	1	0.8106	0.8	0.177198	0.2	1	alt_u_l	rbc_m_ul	platelets_k_ul	lvef_percent	ht_z_score
1689	1000	5	0.828	0.104243	0.818182	0.112811	0.363636	1	0.656336	0.645161	0.221629	-0.184615	1	0.820167	0.833333	0.185292	0	1	0.8374	0.8	0.153443	0.2	1	optic_nerve_abnormality	alt_u_l	rbc_m_ul	lvef_percent	cysc_egfr
2458	1000	6	0.827909	0.0962477	0.818182	0.103766	0.454545	1	0.649346	0.633333	0.21338	-0.1	1	0.871167	0.833333	0.132718	0.333333	1	0.776	0.8	0.205782	0.2	1	fsiq	wbc_k_ul	rbc_m_ul	lvef_percent	cysc_egfr	incomplete_protein_percent_rda
3561	1000	7	0.827909	0.100363	0.818182	0.108444	0.454545	1	0.649849	0.633333	0.220585	-0.137931	1	0.877667	0.833333	0.150929	0.166667	1	0.7682	0.8	0.19294	0.2	1	fsiq	optic_nerve_abnormality	wbc_k_ul	rbc_m_ul	platelets_k_ul	sn_hearing_loss	cysc_egfr
3425	1000	5	0.827818	0.0983514	0.818182	0.106954	0.454545	1	0.646494	0.633333	0.219342	-0.137931	1	0.914333	1	0.129787	0.166667	1	0.724	0.8	0.190631	0.2	1	fsiq	optic_nerve_abnormality	wbc_k_ul	platelets_k_ul	sn_hearing_loss
3720	1000	7	0.827818	0.0988718	0.818182	0.107263	0.454545	1	0.651442	0.633333	0.217385	-0.137931	1	0.858667	0.833333	0.148482	0.166667	1	0.7908	0.8	0.175802	0.2	1	fsiq	optic_nerve_abnormality	alt_u_l	rbc_m_ul	ht_z_score	total_protein_intake_percent_rda	incomplete_protein_percent_rda
1722	1000	7	0.827727	0.102314	0.818182	0.111914	0.363636	1	0.656236	0.645161	0.223222	-0.305085	1	0.799333	0.833333	0.17041	0.333333	1	0.8618	1	0.170205	0.2	1	optic_nerve_abnormality	alt_u_l	rbc_m_ul	sn_hearing_loss	lvef_percent	cysc_egfr	incomplete_protein_percent_rda
1012	1000	8	0.827636	0.10753	0.818182	0.118142	0.272727	1	0.653677	0.645161	0.237465	-0.466667	1	0.827167	0.833333	0.163179	0.166667	1	0.8282	0.8	0.178428	0.2	1	alt_u_l	wbc_k_ul	rbc_m_ul	platelets_k_ul	sn_hearing_loss	lvef_percent	total_protein_intake_percent_rda	incomplete_protein_percent_rda
2004	1000	8	0.827636	0.0932167	0.818182	0.0993524	0.363636	1	0.652897	0.633333	0.199223	-0.262295	1	0.84	0.833333	0.151587	0.166667	1	0.8128	0.8	0.159818	0	1	optic_nerve_abnormality	alt_u_l	wbc_k_ul	rbc_m_ul	platelets_k_ul	lvef_percent	total_protein_intake_percent_rda	incomplete_protein_percent_rda
998	1000	7	0.827636	0.0966276	0.818182	0.104149	0.363636	1	0.651793	0.633333	0.210526	-0.305085	1	0.847833	0.833333	0.150208	0.166667	1	0.8034	0.8	0.178382	0	1	alt_u_l	wbc_k_ul	rbc_m_ul	platelets_k_ul	sn_hearing_loss	ht_z_score	incomplete_protein_percent_rda
1770	1000	7	0.827454	0.107782	0.818182	0.118437	0.363636	1	0.65537	0.645161	0.234959	-0.350877	1	0.8115	0.833333	0.184471	0	1	0.8466	0.8	0.168929	0	1	optic_nerve_abnormality	alt_u_l	rbc_m_ul	platelets_k_ul	sn_hearing_loss	cysc_egfr	incomplete_protein_percent_rda
2486	1000	7	0.827454	0.0979902	0.818182	0.104483	0.454545	1	0.648773	0.633333	0.213907	-0.0645161	1	0.8735	0.833333	0.139804	0.333333	1	0.7722	0.8	0.195615	0.2	1	fsiq	wbc_k_ul	rbc_m_ul	sn_hearing_loss	lvef_percent	ht_z_score	incomplete_protein_percent_rda
2462	1000	7	0.827364	0.0973647	0.818182	0.103816	0.545454	1	0.648116	0.633333	0.212366	0	1	0.879333	0.833333	0.138696	0.166667	1	0.765	0.8	0.196096	0	1	fsiq	wbc_k_ul	rbc_m_ul	lvef_percent	cysc_egfr	ht_z_score	incomplete_protein_percent_rda
2751	1000	8	0.827364	0.0927392	0.818182	0.0979948	0.363636	1	0.652146	0.633333	0.197729	-0.350877	1	0.8415	0.833333	0.152154	0.333333	1	0.8104	0.8	0.163213	0	1	fsiq	alt_u_l	rbc_m_ul	sn_hearing_loss	lvef_percent	cysc_egfr	ht_z_score	total_protein_intake_percent_rda
3518	1000	9	0.827364	0.100218	0.818182	0.10765	0.454545	1	0.648787	0.633333	0.22002	-0.137931	1	0.867333	0.833333	0.144061	0.166667	1	0.7794	0.8	0.206442	0.2	1	fsiq	optic_nerve_abnormality	wbc_k_ul	rbc_m_ul	sn_hearing_loss	lvef_percent	cysc_egfr	ht_z_score	incomplete_protein_percent_rda
855	1000	6	0.827273	0.102209	0.818182	0.111024	0.363636	1	0.652681	0.633333	0.22145	-0.262295	1	0.836667	0.833333	0.169036	0.166667	1	0.816	0.8	0.169979	0.2	1	alt_u_l	wbc_k_ul	platelets_k_ul	lvef_percent	ht_z_score	total_protein_intake_percent_rda
1999	1000	8	0.827091	0.0939914	0.818182	0.0989022	0.454545	1	0.651958	0.633333	0.19832	-0.137931	1	0.834833	0.833333	0.155973	0.166667	1	0.8178	0.8	0.170388	0	1	optic_nerve_abnormality	alt_u_l	wbc_k_ul	rbc_m_ul	platelets_k_ul	cysc_egfr	ht_z_score	total_protein_intake_percent_rda
2040	1000	10	0.827091	0.0982435	0.818182	0.104831	0.363636	1	0.651499	0.645161	0.212836	-0.305085	1	0.8315	0.833333	0.15108	0.166667	1	0.8218	0.8	0.188681	0	1	optic_nerve_abnormality	alt_u_l	wbc_k_ul	rbc_m_ul	platelets_k_ul	sn_hearing_loss	lvef_percent	ht_z_score	total_protein_intake_percent_rda	incomplete_protein_percent_rda
461	1000	5	0.827091	0.0893634	0.818182	0.0929517	0.545454	1	0.650342	0.633333	0.188028	0.0350877	1	0.8495	0.833333	0.141452	0.166667	1	0.8002	0.8	0.175701	0.2	1	wbc_k_ul	rbc_m_ul	platelets_k_ul	cysc_egfr	ht_z_score
942	1000	7	0.827091	0.0994781	0.818182	0.106863	0.272727	1	0.650503	0.633333	0.215114	-0.419355	1	0.853167	0.833333	0.15984	0.166667	1	0.7958	0.8	0.181039	0.2	1	alt_u_l	wbc_k_ul	rbc_m_ul	sn_hearing_loss	cysc_egfr	ht_z_score	incomplete_protein_percent_rda
747	1000	6	0.827	0.0919893	0.909091	0.0947671	0.545454	1	0.648642	0.813559	0.196018	0.0983607	1	0.8405	0.833333	0.0599259	0.333333	1	0.8108	0.8	0.192459	0.4	1	alt_u_l	rbc_m_ul	platelets_k_ul	sn_hearing_loss	cysc_egfr	total_protein_intake_percent_rda
3822	1000	9	0.826818	0.103278	0.818182	0.110874	0.454545	1	0.651396	0.633333	0.221456	-0.137931	1	0.841833	0.833333	0.161188	0.166667	1	0.8088	0.8	0.159587	0.2	1	fsiq	optic_nerve_abnormality	alt_u_l	rbc_m_ul	platelets_k_ul	sn_hearing_loss	cysc_egfr	ht_z_score	incomplete_protein_percent_rda
464	1000	7	0.826818	0.0997367	0.818182	0.107541	0.363636	1	0.650108	0.633333	0.217732	-0.262295	1	0.842667	0.833333	0.146405	0.166667	1	0.8078	0.8	0.186155	0.2	1	wbc_k_ul	rbc_m_ul	platelets_k_ul	cysc_egfr	ht_z_score	total_protein_intake_percent_rda	incomplete_protein_percent_rda
1707	1000	6	0.826727	0.0989667	0.818182	0.106272	0.363636	1	0.652978	0.639247	0.210425	-0.262295	1	0.822667	0.833333	0.173284	0.166667	1	0.8316	0.8	0.158198	0.4	1	optic_nerve_abnormality	alt_u_l	rbc_m_ul	sn_hearing_loss	cysc_egfr	total_protein_intake_percent_rda
964	1000	6	0.826727	0.0990344	0.818182	0.105647	0.454545	1	0.651185	0.633333	0.213246	-0.1	1	0.830833	0.833333	0.150147	0	1	0.8218	0.8	0.175258	0.2	1	alt_u_l	wbc_k_ul	rbc_m_ul	platelets_k_ul	total_protein_intake_percent_rda	incomplete_protein_percent_rda
2044	1000	10	0.826636	0.107638	0.818182	0.117058	0.272727	1	0.652394	0.645161	0.234327	-0.466667	1	0.8195	0.833333	0.171689	0.166667	1	0.8352	0.8	0.178866	0.2	1	optic_nerve_abnormality	alt_u_l	wbc_k_ul	rbc_m_ul	platelets_k_ul	sn_hearing_loss	lvef_percent	cysc_egfr	total_protein_intake_percent_rda	incomplete_protein_percent_rda
2498	1000	5	0.826636	0.0911567	0.818182	0.0954092	0.454545	1	0.645338	0.633333	0.197864	-0.178571	1	0.889167	0.833333	0.120566	0.333333	1	0.7516	0.8	0.19783	0	1	fsiq	wbc_k_ul	rbc_m_ul	platelets_k_ul	incomplete_protein_percent_rda
3752	1000	8	0.826636	0.0964865	0.818182	0.101948	0.454545	1	0.648926	0.633333	0.206372	-0.137931	1	0.862	0.833333	0.143678	0.333333	1	0.7842	0.8	0.163637	0.2	1	fsiq	optic_nerve_abnormality	alt_u_l	rbc_m_ul	sn_hearing_loss	ht_z_score	total_protein_intake_percent_rda	incomplete_protein_percent_rda
4095	1000	11	0.826636	0.100555	0.818182	0.107863	0.454545	1	0.649741	0.633333	0.217837	-0.137931	1	0.845833	0.833333	0.148527	0.166667	1	0.8036	0.8	0.180498	0.2	1	fsiq	optic_nerve_abnormality	alt_u_l	wbc_k_ul	rbc_m_ul	platelets_k_ul	sn_hearing_loss	lvef_percent	cysc_egfr	ht_z_score	total_protein_intake_percent_rda
872	1000	7	0.826636	0.0947082	0.818182	0.101867	0.272727	1	0.650537	0.633333	0.207049	-0.517241	1	0.8285	0.833333	0.140522	0.166667	1	0.8244	0.8	0.186116	0	1	alt_u_l	wbc_k_ul	platelets_k_ul	sn_hearing_loss	ht_z_score	total_protein_intake_percent_rda	incomplete_protein_percent_rda
752	1000	8	0.826546	0.102984	0.818182	0.110334	0.363636	1	0.652582	0.645161	0.219593	-0.262295	1	0.8185	0.833333	0.170467	0.166667	1	0.8362	0.8	0.166003	0.2	1	alt_u_l	rbc_m_ul	platelets_k_ul	sn_hearing_loss	cysc_egfr	ht_z_score	total_protein_intake_percent_rda	incomplete_protein_percent_rda
1746	1000	6	0.826454	0.099161	0.818182	0.10508	0.454545	1	0.651803	0.633333	0.208309	-0.1	1	0.830333	0.833333	0.168548	0.166667	1	0.8218	0.8	0.154365	0.2	1	optic_nerve_abnormality	alt_u_l	rbc_m_ul	platelets_k_ul	lvef_percent	incomplete_protein_percent_rda
3835	1000	9	0.826364	0.0945156	0.818182	0.0986302	0.454545	1	0.648893	0.633333	0.199453	-0.1	1	0.853333	0.833333	0.140268	0.333333	1	0.794	0.8	0.162943	0.2	1	fsiq	optic_nerve_abnormality	alt_u_l	rbc_m_ul	platelets_k_ul	sn_hearing_loss	lvef_percent	cysc_egfr	total_protein_intake_percent_rda
3807	1000	9	0.826273	0.0915895	0.818182	0.0941316	0.545454	1	0.649513	0.633333	0.189955	0.0350877	1	0.843167	0.833333	0.141641	0.333333	1	0.806	0.8	0.160467	0.2	1	fsiq	optic_nerve_abnormality	alt_u_l	rbc_m_ul	platelets_k_ul	lvef_percent	cysc_egfr	ht_z_score	total_protein_intake_percent_rda
1493	1000	6	0.826182	0.0920644	0.818182	0.0961823	0.454545	1	0.648386	0.633333	0.193834	-0.0645161	1	0.8535	0.833333	0.15431	0.166667	1	0.7934	0.8	0.181409	0.2	1	optic_nerve_abnormality	wbc_k_ul	rbc_m_ul	platelets_k_ul	lvef_percent	ht_z_score
1768	1000	8	0.826182	0.0968975	0.818182	0.102188	0.454545	1	0.651507	0.645161	0.20412	-0.137931	1	0.819167	0.833333	0.161134	0.333333	1	0.8346	0.8	0.164164	0.2	1	optic_nerve_abnormality	alt_u_l	rbc_m_ul	platelets_k_ul	sn_hearing_loss	ht_z_score	total_protein_intake_percent_rda	incomplete_protein_percent_rda
3771	1000	8	0.826182	0.0993302	0.818182	0.104667	0.363636	1	0.649115	0.633333	0.210549	-0.305085	1	0.849	0.833333	0.150922	0.333333	1	0.7988	0.8	0.164273	0.2	1	fsiq	optic_nerve_abnormality	alt_u_l	rbc_m_ul	sn_hearing_loss	lvef_percent	cysc_egfr	total_protein_intake_percent_rda
4088	1000	11	0.826182	0.0973838	0.818182	0.103794	0.363636	1	0.648182	0.633333	0.211702	-0.305085	1	0.846	0.833333	0.135491	0.333333	1	0.8024	0.8	0.188121	0.2	1	fsiq	optic_nerve_abnormality	alt_u_l	wbc_k_ul	rbc_m_ul	platelets_k_ul	sn_hearing_loss	lvef_percent	ht_z_score	total_protein_intake_percent_rda	incomplete_protein_percent_rda
758	1000	7	0.826091	0.105935	0.818182	0.113436	0.454545	1	0.650405	0.633333	0.227096	-0.1	1	0.8315	0.833333	0.166323	0.333333	1	0.8196	0.8	0.173338	0.2	1	alt_u_l	rbc_m_ul	platelets_k_ul	sn_hearing_loss	lvef_percent	ht_z_score	incomplete_protein_percent_rda
1006	1000	8	0.826	0.105698	0.818182	0.112967	0.363636	1	0.649389	0.633333	0.227111	-0.262295	1	0.837667	0.833333	0.163833	0.166667	1	0.812	0.8	0.183438	0	1	alt_u_l	wbc_k_ul	rbc_m_ul	platelets_k_ul	sn_hearing_loss	cysc_egfr	ht_z_score	incomplete_protein_percent_rda
3534	1000	8	0.826	0.0992138	0.818182	0.105233	0.454545	1	0.645437	0.633333	0.215792	-0.137931	1	0.8745	0.833333	0.130661	0.166667	1	0.7678	0.8	0.194733	0.2	1	fsiq	optic_nerve_abnormality	wbc_k_ul	rbc_m_ul	platelets_k_ul	cysc_egfr	ht_z_score	incomplete_protein_percent_rda
1576	1000	6	0.825909	0.101045	0.818182	0.109137	0.363636	1	0.649799	0.633333	0.219544	-0.305085	1	0.826667	0.833333	0.156105	0.166667	1	0.825	0.8	0.180687	0.2	1	optic_nerve_abnormality	alt_u_l	sn_hearing_loss	ht_z_score	total_protein_intake_percent_rda	incomplete_protein_percent_rda
2281	1000	5	0.825909	0.108343	0.818182	0.117953	0.363636	1	0.644841	0.633333	0.240245	-0.305085	1	0.887333	1	0.144701	0.166667	1	0.7522	0.8	0.19129	0	1	fsiq	rbc_m_ul	platelets_k_ul	sn_hearing_loss	cysc_egfr
2449	1000	4	0.825909	0.0874644	0.818182	0.0886411	0.545454	1	0.644415	0.633333	0.184832	0	1	0.879	0.833333	0.126216	0.333333	1	0.7622	0.8	0.205166	0	1	fsiq	wbc_k_ul	rbc_m_ul	lvef_percent
2750	1000	8	0.825909	0.102616	0.818182	0.109666	0.454545	1	0.649852	0.633333	0.219954	-0.137931	1	0.834667	0.833333	0.157835	0.333333	1	0.8154	0.8	0.161459	0	1	fsiq	alt_u_l	rbc_m_ul	sn_hearing_loss	lvef_percent	cysc_egfr	ht_z_score	incomplete_protein_percent_rda
656	1000	6	0.825909	0.106729	0.818182	0.115687	0.363636	1	0.64838	0.633333	0.234702	-0.222222	1	0.836667	0.833333	0.152611	0.166667	1	0.813	0.8	0.200777	0.2	1	alt_u_l	rbc_m_ul	cysc_egfr	ht_z_score	total_protein_intake_percent_rda	incomplete_protein_percent_rda
1533	1000	8	0.825818	0.107871	0.818182	0.117291	0.272727	1	0.649524	0.645161	0.236073	-0.419355	1	0.826	0.833333	0.16858	0.166667	1	0.8256	0.8	0.198656	0.2	1	optic_nerve_abnormality	wbc_k_ul	rbc_m_ul	platelets_k_ul	sn_hearing_loss	lvef_percent	cysc_egfr	ht_z_score
1771	1000	7	0.825727	0.107457	0.818182	0.114187	0.454545	1	0.650873	0.645161	0.227164	-0.1	1	0.821167	0.833333	0.172783	0.166667	1	0.8312	0.8	0.163258	0.2	1	optic_nerve_abnormality	alt_u_l	rbc_m_ul	platelets_k_ul	sn_hearing_loss	cysc_egfr	total_protein_intake_percent_rda
2553	1000	7	0.825727	0.101082	0.818182	0.107623	0.363636	1	0.645137	0.633333	0.220752	-0.305085	1	0.869333	0.833333	0.141231	0.333333	1	0.7734	0.8	0.206143	0.2	1	fsiq	wbc_k_ul	rbc_m_ul	platelets_k_ul	sn_hearing_loss	lvef_percent	cysc_egfr
4094	1000	11	0.825636	0.106027	0.818182	0.112918	0.363636	1	0.647872	0.633333	0.228179	-0.262295	1	0.841667	0.833333	0.152236	0.166667	1	0.8064	0.8	0.187388	0.2	1	fsiq	optic_nerve_abnormality	alt_u_l	wbc_k_ul	rbc_m_ul	platelets_k_ul	sn_hearing_loss	lvef_percent	cysc_egfr	ht_z_score	incomplete_protein_percent_rda
702	1000	7	0.825636	0.105191	0.818182	0.112772	0.363636	1	0.650172	0.645161	0.225383	-0.262295	1	0.823	0.833333	0.172822	0.166667	1	0.8288	0.8	0.17664	0.2	1	alt_u_l	rbc_m_ul	sn_hearing_loss	lvef_percent	cysc_egfr	ht_z_score	incomplete_protein_percent_rda
1496	1000	8	0.825546	0.099586	0.818182	0.105931	0.272727	1	0.647028	0.633333	0.215018	-0.466667	1	0.850833	0.833333	0.152645	0.166667	1	0.7952	0.8	0.187222	0	1	optic_nerve_abnormality	wbc_k_ul	rbc_m_ul	platelets_k_ul	lvef_percent	ht_z_score	total_protein_intake_percent_rda	incomplete_protein_percent_rda
1674	1000	5	0.825546	0.105622	0.818182	0.113034	0.363636	1	0.651567	0.633333	0.223223	-0.350877	1	0.815	0.833333	0.185378	0.166667	1	0.8382	0.8	0.155322	0	1	optic_nerve_abnormality	alt_u_l	rbc_m_ul	cysc_egfr	incomplete_protein_percent_rda
1676	1000	6	0.825546	0.103139	0.818182	0.110293	0.272727	1	0.649994	0.633333	0.21967	-0.466667	1	0.824167	0.833333	0.164904	0.166667	1	0.8272	0.8	0.163728	0.2	1	optic_nerve_abnormality	alt_u_l	rbc_m_ul	cysc_egfr	total_protein_intake_percent_rda	incomplete_protein_percent_rda
2740	1000	7	0.825546	0.0945271	0.818182	0.0988203	0.272727	1	0.647065	0.633333	0.200161	-0.419355	1	0.8535	0.833333	0.13915	0.166667	1	0.792	0.8	0.165298	0	1	fsiq	alt_u_l	rbc_m_ul	sn_hearing_loss	lvef_percent	total_protein_intake_percent_rda	incomplete_protein_percent_rda
3522	1000	6	0.825546	0.0925545	0.818182	0.0957592	0.545454	1	0.643432	0.633333	0.198633	0	1	0.881667	0.833333	0.126982	0.333333	1	0.7582	0.8	0.206919	0	1	fsiq	optic_nerve_abnormality	wbc_k_ul	rbc_m_ul	platelets_k_ul	incomplete_protein_percent_rda
2047	1000	10	0.825454	0.102929	0.818182	0.108903	0.363636	1	0.649873	0.645161	0.218623	-0.350877	1	0.815833	0.833333	0.162526	0.333333	1	0.837	0.8	0.178838	0	1	optic_nerve_abnormality	alt_u_l	wbc_k_ul	rbc_m_ul	platelets_k_ul	sn_hearing_loss	lvef_percent	cysc_egfr	ht_z_score	total_protein_intake_percent_rda
1422	1000	6	0.825364	0.101468	0.818182	0.107186	0.454545	1	0.64579	0.633333	0.216787	-0.137931	1	0.863667	0.833333	0.152544	0	1	0.7794	0.8	0.185823	0.2	1	optic_nerve_abnormality	wbc_k_ul	rbc_m_ul	cysc_egfr	ht_z_score	incomplete_protein_percent_rda
1733	1000	5	0.825273	0.103369	0.818182	0.109142	0.454545	1	0.649511	0.633333	0.216093	-0.03125	1	0.829	0.833333	0.169013	0.166667	1	0.8208	0.8	0.152021	0.2	1	optic_nerve_abnormality	alt_u_l	rbc_m_ul	platelets_k_ul	ht_z_score
916	1000	6	0.825273	0.0968326	0.818182	0.101361	0.454545	1	0.649145	0.645161	0.204719	-0.178571	1	0.817667	0.833333	0.15528	0.333333	1	0.8344	0.8	0.178125	0	1	alt_u_l	wbc_k_ul	rbc_m_ul	lvef_percent	total_protein_intake_percent_rda	incomplete_protein_percent_rda
1229	1000	5	0.825182	0.102762	0.818182	0.11084	0.363636	1	0.647537	0.633333	0.221487	-0.184615	1	0.842333	0.833333	0.165837	0	1	0.8046	0.8	0.17858	0.2	1	optic_nerve_abnormality	rbc_m_ul	platelets_k_ul	cysc_egfr	ht_z_score
3762	1000	7	0.825182	0.100538	0.818182	0.105408	0.363636	1	0.647136	0.633333	0.212353	-0.350877	1	0.848667	0.833333	0.160075	0.166667	1	0.797	0.8	0.170822	0	1	fsiq	optic_nerve_abnormality	alt_u_l	rbc_m_ul	sn_hearing_loss	lvef_percent	incomplete_protein_percent_rda
2022	1000	8	0.825091	0.102998	0.818182	0.108698	0.363636	1	0.64764	0.633333	0.21897	-0.305085	1	0.834333	0.833333	0.164227	0.333333	1	0.814	0.8	0.186544	0.2	1	optic_nerve_abnormality	alt_u_l	wbc_k_ul	rbc_m_ul	platelets_k_ul	sn_hearing_loss	ht_z_score	incomplete_protein_percent_rda
806	1000	5	0.825091	0.0991131	0.818182	0.105218	0.272727	1	0.644607	0.633333	0.216058	-0.517241	1	0.861	0.833333	0.135719	0.333333	1	0.782	0.8	0.195638	0	1	alt_u_l	wbc_k_ul	sn_hearing_loss	ht_z_score	incomplete_protein_percent_rda
4016	1000	10	0.825	0.098446	0.818182	0.102717	0.454545	1	0.645413	0.633333	0.209672	-0.1	1	0.848833	0.833333	0.136933	0.333333	1	0.7964	0.8	0.192312	0	1	fsiq	optic_nerve_abnormality	alt_u_l	wbc_k_ul	rbc_m_ul	sn_hearing_loss	cysc_egfr	ht_z_score	total_protein_intake_percent_rda	incomplete_protein_percent_rda
2345	1000	4	0.824909	0.0969668	0.818182	0.101304	0.454545	1	0.640388	0.633333	0.208042	-0.0645161	1	0.9145	1	0.125654	0.166667	1	0.7174	0.8	0.184963	0	1	fsiq	wbc_k_ul	sn_hearing_loss	cysc_egfr
1512	1000	8	0.824727	0.108122	0.818182	0.114285	0.454545	1	0.645993	0.645161	0.23309	-0.137931	1	0.833	0.833333	0.149145	0.333333	1	0.8148	0.8	0.202934	0	1	optic_nerve_abnormality	wbc_k_ul	rbc_m_ul	platelets_k_ul	sn_hearing_loss	ht_z_score	total_protein_intake_percent_rda	incomplete_protein_percent_rda
2501	1000	5	0.824727	0.092235	0.818182	0.09412	0.545454	1	0.642095	0.633333	0.194777	0	1	0.880833	0.833333	0.13275	0.166667	1	0.7574	0.8	0.201658	0	1	fsiq	wbc_k_ul	rbc_m_ul	platelets_k_ul	ht_z_score
3791	1000	8	0.824727	0.0933601	0.818182	0.0960343	0.454545	1	0.64718	0.633333	0.192562	-0.137931	1	0.835	0.833333	0.151357	0.333333	1	0.8124	0.8	0.159849	0.2	1	fsiq	optic_nerve_abnormality	alt_u_l	rbc_m_ul	platelets_k_ul	cysc_egfr	ht_z_score	total_protein_intake_percent_rda
1766	1000	7	0.824636	0.109426	0.818182	0.116973	0.272727	1	0.647147	0.633333	0.234917	-0.419355	1	0.8325	0.833333	0.166163	0.166667	1	0.8152	0.8	0.178776	0	1	optic_nerve_abnormality	alt_u_l	rbc_m_ul	platelets_k_ul	sn_hearing_loss	ht_z_score	incomplete_protein_percent_rda
3827	1000	8	0.824636	0.0994166	0.818182	0.10426	0.272727	1	0.644925	0.633333	0.21143	-0.517241	1	0.8565	0.833333	0.144955	0.333333	1	0.7864	0.8	0.172988	0	1	fsiq	optic_nerve_abnormality	alt_u_l	rbc_m_ul	platelets_k_ul	sn_hearing_loss	lvef_percent	total_protein_intake_percent_rda
2278	1000	6	0.824364	0.110716	0.818182	0.117376	0.363636	1	0.644734	0.633333	0.237978	-0.262295	1	0.845	0.833333	0.154736	0.333333	1	0.7996	0.8	0.197684	0	1	fsiq	rbc_m_ul	platelets_k_ul	sn_hearing_loss	ht_z_score	incomplete_protein_percent_rda
2796	1000	8	0.824364	0.0906429	0.818182	0.0910171	0.363636	1	0.643903	0.633333	0.18479	-0.262295	1	0.863	0.833333	0.132806	0.166667	1	0.778	0.8	0.159064	0.2	1	fsiq	alt_u_l	rbc_m_ul	platelets_k_ul	sn_hearing_loss	cysc_egfr	total_protein_intake_percent_rda	incomplete_protein_percent_rda
3576	1000	10	0.824273	0.105998	0.818182	0.111638	0.363636	1	0.642592	0.633333	0.229485	-0.350877	1	0.859	0.833333	0.135086	0.333333	1	0.7826	0.8	0.208664	0	1	fsiq	optic_nerve_abnormality	wbc_k_ul	rbc_m_ul	platelets_k_ul	sn_hearing_loss	lvef_percent	ht_z_score	total_protein_intake_percent_rda	incomplete_protein_percent_rda
1740	1000	7	0.824091	0.102559	0.818182	0.108262	0.272727	1	0.645731	0.633333	0.215672	-0.466667	1	0.842333	0.833333	0.162278	0.166667	1	0.8022	0.8	0.158935	0.2	1	optic_nerve_abnormality	alt_u_l	rbc_m_ul	platelets_k_ul	cysc_egfr	total_protein_intake_percent_rda	incomplete_protein_percent_rda
1980	1000	9	0.824091	0.109172	0.818182	0.116293	0.363636	1	0.648559	0.645161	0.231343	-0.305085	1	0.804167	0.833333	0.182084	0.166667	1	0.848	0.8	0.178347	0.2	1	optic_nerve_abnormality	alt_u_l	wbc_k_ul	rbc_m_ul	sn_hearing_loss	lvef_percent	cysc_egfr	total_protein_intake_percent_rda	incomplete_protein_percent_rda
2815	1000	9	0.824091	0.097708	0.818182	0.100987	0.363636	1	0.646273	0.633333	0.202705	-0.222222	1	0.826667	0.833333	0.151035	0.166667	1	0.821	0.8	0.166213	0.2	1	fsiq	alt_u_l	rbc_m_ul	platelets_k_ul	sn_hearing_loss	lvef_percent	cysc_egfr	ht_z_score	total_protein_intake_percent_rda
4024	1000	10	0.824091	0.101727	0.818182	0.106023	0.454545	1	0.643337	0.633333	0.217201	-0.178571	1	0.847	0.833333	0.136009	0.333333	1	0.7966	0.8	0.20097	0	1	fsiq	optic_nerve_abnormality	alt_u_l	wbc_k_ul	rbc_m_ul	sn_hearing_loss	lvef_percent	ht_z_score	total_protein_intake_percent_rda	incomplete_protein_percent_rda
704	1000	8	0.823909	0.102042	0.818182	0.106189	0.363636	1	0.647012	0.633333	0.212705	-0.262295	1	0.813833	0.833333	0.161955	0.333333	1	0.836	0.8	0.171153	0.2	1	alt_u_l	rbc_m_ul	sn_hearing_loss	lvef_percent	cysc_egfr	ht_z_score	total_protein_intake_percent_rda	incomplete_protein_percent_rda
2034	1000	8	0.823727	0.10518	0.818182	0.111072	0.363636	1	0.647329	0.645161	0.221966	-0.305085	1	0.807	0.833333	0.173054	0.166667	1	0.8438	0.8	0.176841	0.2	1	optic_nerve_abnormality	alt_u_l	wbc_k_ul	rbc_m_ul	platelets_k_ul	sn_hearing_loss	lvef_percent	incomplete_protein_percent_rda
3498	1000	7	0.823727	0.104403	0.818182	0.110024	0.272727	1	0.640783	0.633333	0.224652	-0.419355	1	0.874667	0.833333	0.14465	0.166667	1	0.7626	0.8	0.202885	0.2	1	fsiq	optic_nerve_abnormality	wbc_k_ul	rbc_m_ul	sn_hearing_loss	cysc_egfr	incomplete_protein_percent_rda
720	1000	7	0.823727	0.10076	0.818182	0.106354	0.272727	1	0.645198	0.633333	0.214314	-0.466667	1	0.8265	0.833333	0.16144	0.333333	1	0.8204	0.8	0.189155	0.2	1	alt_u_l	rbc_m_ul	platelets_k_ul	cysc_egfr	ht_z_score	total_protein_intake_percent_rda	incomplete_protein_percent_rda
1462	1000	7	0.823636	0.103275	0.818182	0.107249	0.454545	1	0.643037	0.633333	0.218248	-0.137931	1	0.847	0.833333	0.155469	0.333333	1	0.7956	0.8	0.199249	0.2	1	optic_nerve_abnormality	wbc_k_ul	rbc_m_ul	sn_hearing_loss	lvef_percent	ht_z_score	incomplete_protein_percent_rda
3780	1000	7	0.823636	0.0929173	0.818182	0.0941896	0.272727	1	0.642282	0.633333	0.191317	-0.466667	1	0.863167	0.833333	0.135772	0.166667	1	0.7762	0.8	0.165593	0.2	1	fsiq	optic_nerve_abnormality	alt_u_l	rbc_m_ul	platelets_k_ul	total_protein_intake_percent_rda	incomplete_protein_percent_rda
789	1000	4	0.823636	0.115177	0.818182	0.123524	0.272727	1	0.643049	0.633333	0.249885	-0.517241	1	0.8555	0.833333	0.160575	0.166667	1	0.7854	0.8	0.186391	0	1	alt_u_l	wbc_k_ul	lvef_percent	ht_z_score
960	1000	9	0.823636	0.104607	0.818182	0.109765	0.363636	1	0.645142	0.633333	0.220614	-0.222222	1	0.827833	0.833333	0.160107	0.166667	1	0.8186	0.8	0.180351	0.2	1	alt_u_l	wbc_k_ul	rbc_m_ul	sn_hearing_loss	lvef_percent	cysc_egfr	ht_z_score	total_protein_intake_percent_rda	incomplete_protein_percent_rda
1998	1000	8	0.823454	0.10525	0.818182	0.109774	0.363636	1	0.644004	0.633333	0.219845	-0.350877	1	0.842667	0.833333	0.163794	0.166667	1	0.8004	0.8	0.174213	0	1	optic_nerve_abnormality	alt_u_l	wbc_k_ul	rbc_m_ul	platelets_k_ul	cysc_egfr	ht_z_score	incomplete_protein_percent_rda
632	1000	7	0.823454	0.106578	0.818182	0.111716	0.363636	1	0.644911	0.645161	0.227021	-0.305085	1	0.816333	0.833333	0.150223	0.333333	1	0.832	0.8	0.192179	0	1	alt_u_l	platelets_k_ul	sn_hearing_loss	lvef_percent	ht_z_score	total_protein_intake_percent_rda	incomplete_protein_percent_rda
204	1000	5	0.823364	0.122174	0.818182	0.132299	0.0909091	1	0.645252	0.645161	0.267965	-0.833333	1	0.806833	0.833333	0.166226	0.166667	1	0.8432	1	0.212836	0	1	rbc_m_ul	platelets_k_ul	cysc_egfr	total_protein_intake_percent_rda	incomplete_protein_percent_rda
2800	1000	9	0.823364	0.0934464	0.818182	0.0948613	0.363636	1	0.643272	0.633333	0.191107	-0.262295	1	0.847833	0.833333	0.146078	0.166667	1	0.794	0.8	0.159215	0	1	fsiq	alt_u_l	rbc_m_ul	platelets_k_ul	sn_hearing_loss	cysc_egfr	ht_z_score	total_protein_intake_percent_rda	incomplete_protein_percent_rda
3830	1000	9	0.823364	0.10944	0.818182	0.115328	0.363636	1	0.643966	0.633333	0.233072	-0.305085	1	0.8355	0.833333	0.159665	0.166667	1	0.8088	0.8	0.182087	0	1	fsiq	optic_nerve_abnormality	alt_u_l	rbc_m_ul	platelets_k_ul	sn_hearing_loss	lvef_percent	ht_z_score	incomplete_protein_percent_rda
760	1000	8	0.823364	0.100488	0.818182	0.102571	0.454545	1	0.64583	0.645161	0.205101	-0.0645161	1	0.816	0.833333	0.163991	0.166667	1	0.8322	0.8	0.169209	0.2	1	alt_u_l	rbc_m_ul	platelets_k_ul	sn_hearing_loss	lvef_percent	ht_z_score	total_protein_intake_percent_rda	incomplete_protein_percent_rda
1778	1000	7	0.823273	0.104574	0.818182	0.109481	0.272727	1	0.647517	0.645161	0.217165	-0.375	1	0.7965	0.833333	0.176642	0	1	0.8554	0.8	0.167448	0.2	1	optic_nerve_abnormality	alt_u_l	rbc_m_ul	platelets_k_ul	sn_hearing_loss	lvef_percent	incomplete_protein_percent_rda
2808	1000	9	0.823182	0.094266	0.818182	0.0944341	0.454545	1	0.642096	0.633333	0.191909	-0.178571	1	0.852667	0.833333	0.134494	0.333333	1	0.7878	0.8	0.163945	0	1	fsiq	alt_u_l	rbc_m_ul	platelets_k_ul	sn_hearing_loss	lvef_percent	ht_z_score	total_protein_intake_percent_rda	incomplete_protein_percent_rda
220	1000	6	0.823091	0.116447	0.818182	0.124148	0.363636	1	0.644646	0.645161	0.252096	-0.350877	1	0.809167	0.833333	0.159067	0.166667	1	0.8398	1	0.202032	0	1	rbc_m_ul	platelets_k_ul	lvef_percent	cysc_egfr	total_protein_intake_percent_rda	incomplete_protein_percent_rda
1672	1000	6	0.823	0.101402	0.818182	0.103632	0.454545	1	0.641997	0.633333	0.210927	-0.1	1	0.8415	0.833333	0.141354	0.333333	1	0.8008	0.8	0.188984	0.2	1	optic_nerve_abnormality	alt_u_l	rbc_m_ul	ht_z_score	total_protein_intake_percent_rda	incomplete_protein_percent_rda
389	1000	3	0.822909	0.0902744	0.818182	0.088712	0.545454	1	0.642655	0.633333	0.179323	0.0350877	1	0.838667	0.833333	0.135978	0.333333	1	0.804	0.8	0.160779	0.2	1	wbc_k_ul	rbc_m_ul	ht_z_score
1504	1000	9	0.822818	0.106555	0.818182	0.110216	0.454545	1	0.641611	0.633333	0.223862	-0.178571	1	0.845	0.833333	0.147938	0.333333	1	0.7962	0.8	0.187779	0	1	optic_nerve_abnormality	wbc_k_ul	rbc_m_ul	platelets_k_ul	lvef_percent	cysc_egfr	ht_z_score	total_protein_intake_percent_rda	incomplete_protein_percent_rda
2045	1000	9	0.822818	0.10792	0.818182	0.112666	0.272727	1	0.643725	0.633333	0.226586	-0.419355	1	0.823667	0.833333	0.167634	0.166667	1	0.8218	0.8	0.188893	0.2	1	optic_nerve_abnormality	alt_u_l	wbc_k_ul	rbc_m_ul	platelets_k_ul	sn_hearing_loss	lvef_percent	cysc_egfr	ht_z_score
2214	1000	5	0.822818	0.10403	0.818182	0.107326	0.363636	1	0.641095	0.633333	0.218684	-0.305085	1	0.846667	0.833333	0.147985	0.333333	1	0.7942	0.8	0.199916	0.2	1	fsiq	rbc_m_ul	sn_hearing_loss	ht_z_score	incomplete_protein_percent_rda
2436	1000	5	0.822727	0.0967635	0.818182	0.0977709	0.454545	1	0.637613	0.633333	0.202334	-0.178571	1	0.881833	0.833333	0.127683	0.333333	1	0.7518	0.8	0.204349	0	1	fsiq	wbc_k_ul	rbc_m_ul	total_protein_intake_percent_rda	incomplete_protein_percent_rda
1478	1000	6	0.822636	0.0951079	0.818182	0.0951595	0.545454	1	0.640428	0.633333	0.193213	0.0350877	1	0.857	0.833333	0.148008	0.333333	1	0.7814	0.8	0.184955	0.2	1	optic_nerve_abnormality	wbc_k_ul	rbc_m_ul	platelets_k_ul	ht_z_score	incomplete_protein_percent_rda
1688	1000	7	0.822636	0.100266	0.818182	0.102202	0.454545	1	0.642665	0.633333	0.206963	-0.137931	1	0.8265	0.833333	0.146068	0.333333	1	0.818	0.8	0.181849	0.2	1	optic_nerve_abnormality	alt_u_l	rbc_m_ul	lvef_percent	ht_z_score	total_protein_intake_percent_rda	incomplete_protein_percent_rda
2417	1000	5	0.822636	0.0995976	0.818182	0.102605	0.363636	1	0.635568	0.633333	0.210643	-0.222222	1	0.916167	1	0.12545	0.166667	1	0.7104	0.8	0.181341	0	1	fsiq	wbc_k_ul	platelets_k_ul	sn_hearing_loss	lvef_percent
2746	1000	7	0.822636	0.104853	0.818182	0.107872	0.363636	1	0.643298	0.633333	0.216111	-0.222222	1	0.830333	0.833333	0.160607	0.166667	1	0.8134	0.8	0.166277	0.2	1	fsiq	alt_u_l	rbc_m_ul	sn_hearing_loss	lvef_percent	cysc_egfr	incomplete_protein_percent_rda
3490	1000	6	0.822636	0.100016	0.818182	0.102927	0.454545	1	0.639158	0.633333	0.211195	-0.137931	1	0.863833	0.833333	0.142228	0.333333	1	0.7732	0.8	0.203871	0.2	1	fsiq	optic_nerve_abnormality	wbc_k_ul	rbc_m_ul	sn_hearing_loss	incomplete_protein_percent_rda
1165	1000	4	0.822546	0.10504	0.818182	0.108982	0.363636	1	0.637926	0.633333	0.219302	-0.305085	1	0.897333	1	0.165624	0	1	0.7328	0.8	0.181981	0.2	1	optic_nerve_abnormality	rbc_m_ul	cysc_egfr	ht_z_score
1934	1000	7	0.822546	0.099951	0.818182	0.101922	0.454545	1	0.641725	0.633333	0.204556	-0.1	1	0.846333	0.833333	0.160973	0.166667	1	0.794	0.8	0.174569	0.2	1	optic_nerve_abnormality	alt_u_l	wbc_k_ul	rbc_m_ul	cysc_egfr	ht_z_score	incomplete_protein_percent_rda
2312	1000	5	0.822546	0.10088	0.818182	0.102891	0.545454	1	0.636529	0.633333	0.214441	0	1	0.885167	0.833333	0.118648	0.5	1	0.7474	0.8	0.210803	0	1	fsiq	wbc_k_ul	ht_z_score	total_protein_intake_percent_rda	incomplete_protein_percent_rda
2015	1000	9	0.822454	0.104665	0.818182	0.107726	0.363636	1	0.642633	0.633333	0.214972	-0.262295	1	0.836333	0.833333	0.168383	0.166667	1	0.8058	0.8	0.170045	0.2	1	optic_nerve_abnormality	alt_u_l	wbc_k_ul	rbc_m_ul	platelets_k_ul	lvef_percent	cysc_egfr	ht_z_score	total_protein_intake_percent_rda
3544	1000	9	0.822454	0.107528	0.818182	0.112166	0.272727	1	0.638199	0.633333	0.229364	-0.466667	1	0.872667	0.833333	0.140734	0.166667	1	0.7622	0.8	0.201225	0.2	1	fsiq	optic_nerve_abnormality	wbc_k_ul	rbc_m_ul	platelets_k_ul	lvef_percent	ht_z_score	total_protein_intake_percent_rda	incomplete_protein_percent_rda
2812	1000	9	0.822364	0.0922554	0.818182	0.0910402	0.363636	1	0.640417	0.633333	0.184338	-0.262295	1	0.854833	0.833333	0.13895	0.166667	1	0.7834	0.8	0.161091	0	1	fsiq	alt_u_l	rbc_m_ul	platelets_k_ul	sn_hearing_loss	lvef_percent	cysc_egfr	total_protein_intake_percent_rda	incomplete_protein_percent_rda
2539	1000	7	0.822273	0.109636	0.818182	0.113054	0.454545	1	0.637252	0.633333	0.232842	-0.137931	1	0.871833	0.833333	0.14047	0.333333	1	0.7628	0.8	0.218778	0.2	1	fsiq	wbc_k_ul	rbc_m_ul	platelets_k_ul	sn_hearing_loss	cysc_egfr	total_protein_intake_percent_rda
3285	1000	6	0.822273	0.106111	0.818182	0.109712	0.363636	1	0.639512	0.633333	0.222969	-0.262295	1	0.856833	0.833333	0.145476	0.166667	1	0.7808	0.8	0.188433	0	1	fsiq	optic_nerve_abnormality	rbc_m_ul	platelets_k_ul	lvef_percent	ht_z_score
2444	1000	6	0.822091	0.103587	0.818182	0.106115	0.363636	1	0.636369	0.633333	0.219863	-0.305085	1	0.874167	0.833333	0.131402	0.333333	1	0.7596	0.8	0.220764	0	1	fsiq	wbc_k_ul	rbc_m_ul	cysc_egfr	total_protein_intake_percent_rda	incomplete_protein_percent_rda
3542	1000	8	0.822091	0.0993479	0.818182	0.101411	0.363636	1	0.637389	0.633333	0.208515	-0.184615	1	0.8705	0.833333	0.132487	0	1	0.764	0.8	0.199659	0.2	1	fsiq	optic_nerve_abnormality	wbc_k_ul	rbc_m_ul	platelets_k_ul	lvef_percent	ht_z_score	incomplete_protein_percent_rda
3581	1000	9	0.822091	0.113765	0.818182	0.120086	0.181818	1	0.638587	0.633333	0.244471	-0.622951	1	0.86	0.833333	0.152136	0.166667	1	0.7766	0.8	0.20517	0	1	fsiq	optic_nerve_abnormality	wbc_k_ul	rbc_m_ul	platelets_k_ul	sn_hearing_loss	lvef_percent	cysc_egfr	ht_z_score
1720	1000	8	0.822	0.102629	0.818182	0.105532	0.363636	1	0.643234	0.633333	0.210725	-0.262295	1	0.811833	0.833333	0.165273	0	1	0.8342	0.8	0.173033	0	1	optic_nerve_abnormality	alt_u_l	rbc_m_ul	sn_hearing_loss	lvef_percent	ht_z_score	total_protein_intake_percent_rda	incomplete_protein_percent_rda
1765	1000	6	0.822	0.104736	0.818182	0.107011	0.454545	1	0.643953	0.633333	0.213128	-0.1	1	0.804667	0.833333	0.166951	0.166667	1	0.8428	0.8	0.167679	0.2	1	optic_nerve_abnormality	alt_u_l	rbc_m_ul	platelets_k_ul	sn_hearing_loss	ht_z_score
1950	1000	8	0.822	0.102291	0.818182	0.103953	0.363636	1	0.640928	0.633333	0.208789	-0.262295	1	0.8415	0.833333	0.16034	0.166667	1	0.7986	0.8	0.174093	0.2	1	optic_nerve_abnormality	alt_u_l	wbc_k_ul	rbc_m_ul	lvef_percent	cysc_egfr	ht_z_score	incomplete_protein_percent_rda
2313	1000	3	0.821909	0.0958591	0.818182	0.0952777	0.545454	1	0.634435	0.633333	0.197371	0	1	0.905833	1	0.113559	0.5	1	0.7212	0.8	0.183478	0	1	fsiq	wbc_k_ul	cysc_egfr
568	1000	6	0.821818	0.109259	0.818182	0.11369	0.363636	1	0.642073	0.645161	0.229086	-0.262295	1	0.811833	0.833333	0.155029	0	1	0.8338	0.8	0.189667	0.2	1	alt_u_l	sn_hearing_loss	lvef_percent	ht_z_score	total_protein_intake_percent_rda	incomplete_protein_percent_rda
2000	1000	9	0.821727	0.102389	0.818182	0.103524	0.363636	1	0.640848	0.633333	0.20761	-0.305085	1	0.834167	0.833333	0.160373	0.166667	1	0.8068	0.8	0.175683	0.2	1	optic_nerve_abnormality	alt_u_l	wbc_k_ul	rbc_m_ul	platelets_k_ul	cysc_egfr	ht_z_score	total_protein_intake_percent_rda	incomplete_protein_percent_rda
3742	1000	8	0.821727	0.114964	0.818182	0.119476	0.363636	1	0.640958	0.633333	0.239764	-0.305085	1	0.834833	0.833333	0.164983	0.166667	1	0.806	0.8	0.176848	0.2	1	fsiq	optic_nerve_abnormality	alt_u_l	rbc_m_ul	lvef_percent	cysc_egfr	ht_z_score	incomplete_protein_percent_rda
3816	1000	9	0.821727	0.0998737	0.818182	0.100524	0.454545	1	0.63958	0.633333	0.203591	-0.178571	1	0.8485	0.833333	0.143513	0.333333	1	0.7896	0.8	0.165648	0	1	fsiq	optic_nerve_abnormality	alt_u_l	rbc_m_ul	platelets_k_ul	sn_hearing_loss	ht_z_score	total_protein_intake_percent_rda	incomplete_protein_percent_rda
1736	1000	7	0.821546	0.103849	0.818182	0.105116	0.454545	1	0.641235	0.633333	0.210628	-0.0645161	1	0.824667	0.833333	0.161093	0.166667	1	0.8178	0.8	0.173647	0.2	1	optic_nerve_abnormality	alt_u_l	rbc_m_ul	platelets_k_ul	ht_z_score	total_protein_intake_percent_rda	incomplete_protein_percent_rda
3834	1000	9	0.821546	0.107829	0.818182	0.110338	0.454545	1	0.638809	0.633333	0.223576	-0.1	1	0.8505	0.833333	0.153409	0.166667	1	0.7868	0.8	0.184662	0.2	1	fsiq	optic_nerve_abnormality	alt_u_l	rbc_m_ul	platelets_k_ul	sn_hearing_loss	lvef_percent	cysc_egfr	incomplete_protein_percent_rda
728	1000	7	0.821546	0.0986347	0.818182	0.0981986	0.454545	1	0.642072	0.633333	0.196789	-0.1	1	0.812667	0.833333	0.158072	0.166667	1	0.8322	0.8	0.170623	0.2	1	alt_u_l	rbc_m_ul	platelets_k_ul	lvef_percent	ht_z_score	total_protein_intake_percent_rda	incomplete_protein_percent_rda
263	1000	3	0.821454	0.103904	0.818182	0.10864	0.181818	1	0.640958	0.633333	0.219816	-0.677966	1	0.819167	0.833333	0.17085	0.166667	1	0.8242	0.8	0.199334	0	1	wbc_k_ul	ht_z_score	total_protein_intake_percent_rda
3743	1000	8	0.821454	0.102339	0.818182	0.103493	0.454545	1	0.63995	0.633333	0.209322	-0.178571	1	0.834167	0.833333	0.152006	0.166667	1	0.8062	0.8	0.177857	0	1	fsiq	optic_nerve_abnormality	alt_u_l	rbc_m_ul	lvef_percent	cysc_egfr	ht_z_score	total_protein_intake_percent_rda
2517	1000	6	0.821364	0.0967996	0.818182	0.0965908	0.363636	1	0.636166	0.633333	0.19862	-0.184615	1	0.869167	0.833333	0.138791	0	1	0.764	0.8	0.198251	0	1	fsiq	wbc_k_ul	rbc_m_ul	platelets_k_ul	lvef_percent	ht_z_score
1718	1000	7	0.821273	0.109427	0.818182	0.112462	0.454545	1	0.640424	0.633333	0.225936	-0.1	1	0.826833	0.833333	0.166373	0.333333	1	0.8146	0.8	0.18314	0.2	1	optic_nerve_abnormality	alt_u_l	rbc_m_ul	sn_hearing_loss	lvef_percent	ht_z_score	incomplete_protein_percent_rda
2270	1000	7	0.821273	0.105436	0.818182	0.106957	0.454545	1	0.636817	0.633333	0.218319	-0.178571	1	0.8625	0.833333	0.140345	0.166667	1	0.7718	0.8	0.189527	0	1	fsiq	rbc_m_ul	platelets_k_ul	lvef_percent	cysc_egfr	ht_z_score	incomplete_protein_percent_rda
1014	1000	8	0.821182	0.102723	0.818182	0.103381	0.454545	1	0.639296	0.633333	0.207299	-0.0645161	1	0.842167	0.833333	0.161858	0.333333	1	0.796	0.8	0.171853	0.2	1	alt_u_l	wbc_k_ul	rbc_m_ul	platelets_k_ul	sn_hearing_loss	lvef_percent	ht_z_score	incomplete_protein_percent_rda
224	1000	7	0.821091	0.105821	0.818182	0.109561	0.272727	1	0.639035	0.633333	0.222207	-0.419355	1	0.829667	0.833333	0.149659	0	1	0.8108	0.8	0.191834	0	1	rbc_m_ul	platelets_k_ul	lvef_percent	cysc_egfr	ht_z_score	total_protein_intake_percent_rda	incomplete_protein_percent_rda
2529	1000	5	0.821091	0.103073	0.818182	0.10422	0.363636	1	0.634962	0.633333	0.214601	-0.222222	1	0.875333	0.833333	0.133868	0.166667	1	0.756	0.8	0.20046	0	1	fsiq	wbc_k_ul	rbc_m_ul	platelets_k_ul	sn_hearing_loss
712	1000	6	0.821091	0.0992409	0.818182	0.0987591	0.545454	1	0.639623	0.633333	0.199867	0	1	0.8265	0.833333	0.161612	0.166667	1	0.8146	0.8	0.191058	0	1	alt_u_l	rbc_m_ul	platelets_k_ul	ht_z_score	total_protein_intake_percent_rda	incomplete_protein_percent_rda
2038	1000	9	0.821	0.105284	0.818182	0.106849	0.363636	1	0.639228	0.633333	0.215431	-0.262295	1	0.831667	0.833333	0.163202	0.166667	1	0.8082	0.8	0.188277	0.2	1	optic_nerve_abnormality	alt_u_l	wbc_k_ul	rbc_m_ul	platelets_k_ul	sn_hearing_loss	lvef_percent	ht_z_score	incomplete_protein_percent_rda
1454	1000	7	0.820909	0.106982	0.818182	0.110093	0.363636	1	0.637609	0.633333	0.222457	-0.305085	1	0.849667	0.833333	0.165276	0.166667	1	0.7864	0.8	0.194969	0.2	1	optic_nerve_abnormality	wbc_k_ul	rbc_m_ul	sn_hearing_loss	cysc_egfr	ht_z_score	incomplete_protein_percent_rda
818	1000	5	0.820909	0.110155	0.818182	0.113351	0.363636	1	0.63995	0.633333	0.225801	-0.222222	1	0.828667	0.833333	0.174349	0	1	0.8116	0.8	0.177924	0	1	alt_u_l	wbc_k_ul	sn_hearing_loss	lvef_percent	incomplete_protein_percent_rda
965	1000	5	0.820909	0.0959518	0.818182	0.0943081	0.454545	1	0.640038	0.633333	0.189756	-0.1	1	0.818	0.833333	0.154055	0.333333	1	0.8244	0.8	0.177528	0.2	1	alt_u_l	wbc_k_ul	rbc_m_ul	platelets_k_ul	ht_z_score
477	1000	6	0.820818	0.0946381	0.818182	0.0925844	0.454545	1	0.637662	0.633333	0.187139	-0.178571	1	0.845	0.833333	0.148501	0.333333	1	0.7918	0.8	0.179569	0	1	wbc_k_ul	rbc_m_ul	platelets_k_ul	lvef_percent	cysc_egfr	ht_z_score
2029	1000	8	0.820727	0.104099	0.818182	0.103912	0.454545	1	0.639902	0.633333	0.207897	-0.03125	1	0.820833	0.833333	0.164007	0.166667	1	0.8206	0.8	0.173568	0.2	1	optic_nerve_abnormality	alt_u_l	wbc_k_ul	rbc_m_ul	platelets_k_ul	sn_hearing_loss	cysc_egfr	ht_z_score
3770	1000	8	0.820727	0.11011	0.818182	0.111664	0.454545	1	0.638688	0.633333	0.22417	-0.137931	1	0.837333	0.833333	0.161104	0.166667	1	0.8008	0.8	0.171898	0.2	1	fsiq	optic_nerve_abnormality	alt_u_l	rbc_m_ul	sn_hearing_loss	lvef_percent	cysc_egfr	incomplete_protein_percent_rda
3344	1000	7	0.820636	0.111698	0.818182	0.114843	0.363636	1	0.634798	0.633333	0.236618	-0.305085	1	0.859167	0.833333	0.131402	0.333333	1	0.7744	0.8	0.210782	0	1	fsiq	optic_nerve_abnormality	wbc_k_ul	cysc_egfr	ht_z_score	total_protein_intake_percent_rda	incomplete_protein_percent_rda
1684	1000	6	0.820546	0.101207	0.818182	0.101337	0.363636	1	0.639294	0.633333	0.202462	-0.222222	1	0.824833	0.833333	0.158929	0.166667	1	0.8154	0.8	0.165379	0.2	1	optic_nerve_abnormality	alt_u_l	rbc_m_ul	lvef_percent	total_protein_intake_percent_rda	incomplete_protein_percent_rda
2376	1000	6	0.820546	0.102057	0.818182	0.102312	0.363636	1	0.632963	0.633333	0.212331	-0.305085	1	0.8815	0.833333	0.125393	0.333333	1	0.7474	0.8	0.205025	0	1	fsiq	wbc_k_ul	platelets_k_ul	ht_z_score	total_protein_intake_percent_rda	incomplete_protein_percent_rda
2435	1000	4	0.820546	0.0964067	0.818182	0.0944056	0.545454	1	0.632431	0.633333	0.196335	0	1	0.888333	1	0.133306	0.5	1	0.7392	0.8	0.211159	0	1	fsiq	wbc_k_ul	rbc_m_ul	total_protein_intake_percent_rda
1605	1000	4	0.820364	0.103821	0.818182	0.104871	0.363636	1	0.641895	0.633333	0.20735	-0.305085	1	0.790833	0.833333	0.159416	0	1	0.8558	0.8	0.144455	0.2	1	optic_nerve_abnormality	alt_u_l	platelets_k_ul	ht_z_score
676	1000	5	0.820364	0.0978276	0.909091	0.0945851	0.363636	1	0.643383	0.813559	0.1876	-0.222222	1	0.758333	0.833333	0.0977303	0.166667	1	0.8948	0.8	0.106885	0.4	1	alt_u_l	rbc_m_ul	sn_hearing_loss	total_protein_intake_percent_rda	incomplete_protein_percent_rda
958	1000	8	0.820364	0.107453	0.818182	0.108592	0.454545	1	0.638099	0.633333	0.218019	-0.1	1	0.833167	0.833333	0.165326	0.166667	1	0.805	0.8	0.181019	0.2	1	alt_u_l	wbc_k_ul	rbc_m_ul	sn_hearing_loss	lvef_percent	cysc_egfr	ht_z_score	incomplete_protein_percent_rda
2255	1000	6	0.820273	0.102893	0.818182	0.10252	0.454545	1	0.634911	0.633333	0.211915	-0.178571	1	0.8485	0.833333	0.12881	0.166667	1	0.7864	0.8	0.204785	0	1	fsiq	rbc_m_ul	platelets_k_ul	cysc_egfr	ht_z_score	total_protein_intake_percent_rda
2286	1000	7	0.820273	0.11681	0.818182	0.121501	0.363636	1	0.636704	0.633333	0.246087	-0.350877	1	0.8425	0.833333	0.156245	0.333333	1	0.7936	0.8	0.189724	0	1	fsiq	rbc_m_ul	platelets_k_ul	sn_hearing_loss	cysc_egfr	ht_z_score	incomplete_protein_percent_rda
550	1000	4	0.820273	0.108031	0.818182	0.109466	0.363636	1	0.637862	0.633333	0.221165	-0.262295	1	0.826333	0.833333	0.158038	0.333333	1	0.813	0.8	0.190965	0	1	alt_u_l	sn_hearing_loss	ht_z_score	incomplete_protein_percent_rda
669	1000	5	0.820273	0.105562	0.818182	0.106245	0.454545	1	0.639525	0.633333	0.210844	-0.1	1	0.820333	0.833333	0.177251	0.166667	1	0.8202	0.8	0.170355	0.2	1	alt_u_l	rbc_m_ul	lvef_percent	cysc_egfr	ht_z_score
1984	1000	10	0.820182	0.105688	0.818182	0.107138	0.272727	1	0.638943	0.633333	0.215801	-0.375	1	0.810167	0.833333	0.156752	0	1	0.8322	0.8	0.185681	0.2	1	optic_nerve_abnormality	alt_u_l	wbc_k_ul	rbc_m_ul	sn_hearing_loss	lvef_percent	cysc_egfr	ht_z_score	total_protein_intake_percent_rda	incomplete_protein_percent_rda
1793	1000	3	0.820091	0.0998598	0.818182	0.0984059	0.454545	1	0.641886	0.633333	0.193634	-0.0645161	1	0.784167	0.833333	0.156245	0.166667	1	0.8632	0.8	0.136911	0.4	1	optic_nerve_abnormality	alt_u_l	wbc_k_ul
2497	1000	4	0.820091	0.0933337	0.818182	0.0893283	0.545454	1	0.632214	0.633333	0.185492	0.0350877	1	0.881667	0.833333	0.12455	0.5	1	0.7462	0.8	0.197749	0.2	1	fsiq	wbc_k_ul	rbc_m_ul	platelets_k_ul
724	1000	6	0.820091	0.103961	0.818182	0.1046	0.363636	1	0.639401	0.633333	0.208872	-0.350877	1	0.814	0.833333	0.17237	0	1	0.8274	0.8	0.172159	0	1	alt_u_l	rbc_m_ul	platelets_k_ul	lvef_percent	total_protein_intake_percent_rda	incomplete_protein_percent_rda
882	1000	6	0.820091	0.109322	0.818182	0.111639	0.363636	1	0.637842	0.633333	0.221972	-0.222222	1	0.8365	0.833333	0.172216	0.166667	1	0.8004	0.8	0.170026	0.2	1	alt_u_l	wbc_k_ul	platelets_k_ul	sn_hearing_loss	lvef_percent	incomplete_protein_percent_rda
3309	1000	7	0.82	0.113502	0.818182	0.11689	0.363636	1	0.636334	0.633333	0.236131	-0.305085	1	0.840333	0.833333	0.156269	0	1	0.7956	0.8	0.187659	0	1	fsiq	optic_nerve_abnormality	rbc_m_ul	platelets_k_ul	sn_hearing_loss	cysc_egfr	ht_z_score
3331	1000	4	0.82	0.0977974	0.818182	0.0952898	0.454545	1	0.630736	0.62069	0.195818	-0.0645161	1	0.9095	1	0.128749	0.333333	1	0.7126	0.8	0.175591	0	1	fsiq	optic_nerve_abnormality	wbc_k_ul	total_protein_intake_percent_rda
3759	1000	8	0.82	0.103354	0.818182	0.102323	0.454545	1	0.637205	0.633333	0.205511	-0.1	1	0.836833	0.833333	0.157538	0.333333	1	0.7998	0.8	0.167296	0.2	1	fsiq	optic_nerve_abnormality	alt_u_l	rbc_m_ul	sn_hearing_loss	cysc_egfr	ht_z_score	total_protein_intake_percent_rda
931	1000	5	0.82	0.0959672	0.909091	0.0907543	0.727273	1	0.63399	0.813559	0.189062	0.440678	1	0.834333	0.833333	0.0197048	0.666667	1	0.8028	0.8	0.198271	0.6	1	alt_u_l	wbc_k_ul	rbc_m_ul	sn_hearing_loss	total_protein_intake_percent_rda
2248	1000	6	0.819818	0.100844	0.818182	0.0996223	0.454545	1	0.631923	0.633333	0.207683	-0.1	1	0.872833	0.833333	0.123983	0.333333	1	0.7562	0.8	0.207665	0	1	fsiq	rbc_m_ul	platelets_k_ul	ht_z_score	total_protein_intake_percent_rda	incomplete_protein_percent_rda
2494	1000	8	0.819818	0.107337	0.818182	0.107376	0.363636	1	0.634159	0.633333	0.218568	-0.305085	1	0.858333	0.833333	0.146275	0.333333	1	0.7736	0.8	0.193029	0	1	fsiq	wbc_k_ul	rbc_m_ul	sn_hearing_loss	lvef_percent	cysc_egfr	ht_z_score	incomplete_protein_percent_rda
429	1000	5	0.819818	0.108719	0.818182	0.110714	0.363636	1	0.635175	0.633333	0.222482	-0.262295	1	0.856333	0.833333	0.157219	0.166667	1	0.776	0.8	0.175769	0.2	1	wbc_k_ul	rbc_m_ul	sn_hearing_loss	cysc_egfr	ht_z_score
840	1000	6	0.819818	0.104419	0.818182	0.105118	0.272727	1	0.636779	0.633333	0.210682	-0.419355	1	0.836	0.833333	0.159745	0.166667	1	0.8004	0.8	0.173753	0.2	1	alt_u_l	wbc_k_ul	platelets_k_ul	ht_z_score	total_protein_intake_percent_rda	incomplete_protein_percent_rda
1536	1000	10	0.819727	0.115608	0.818182	0.117845	0.272727	1	0.636526	0.633333	0.239133	-0.419355	1	0.821833	0.833333	0.149912	0.166667	1	0.8172	0.8	0.19996	0	1	optic_nerve_abnormality	wbc_k_ul	rbc_m_ul	platelets_k_ul	sn_hearing_loss	lvef_percent	cysc_egfr	ht_z_score	total_protein_intake_percent_rda	incomplete_protein_percent_rda
3583	1000	10	0.819727	0.0977789	0.863636	0.0930546	0.545454	1	0.633478	0.72936	0.19349	0.0677966	1	0.834	0.833333	0.0341671	0.333333	1	0.8026	0.9	0.199783	0.2	1	fsiq	optic_nerve_abnormality	wbc_k_ul	rbc_m_ul	platelets_k_ul	sn_hearing_loss	lvef_percent	cysc_egfr	ht_z_score	total_protein_intake_percent_rda
2523	1000	7	0.819636	0.113076	0.818182	0.115112	0.363636	1	0.630495	0.633333	0.238386	-0.305085	1	0.884333	0.833333	0.13612	0.333333	1	0.742	0.8	0.223352	0	1	fsiq	wbc_k_ul	rbc_m_ul	platelets_k_ul	lvef_percent	cysc_egfr	total_protein_intake_percent_rda
3831	1000	9	0.819636	0.103504	0.818182	0.102571	0.363636	1	0.636757	0.633333	0.207225	-0.305085	1	0.827	0.833333	0.151418	0.333333	1	0.8108	0.8	0.174797	0	1	fsiq	optic_nerve_abnormality	alt_u_l	rbc_m_ul	platelets_k_ul	sn_hearing_loss	lvef_percent	ht_z_score	total_protein_intake_percent_rda
3758	1000	8	0.819546	0.114116	0.818182	0.115149	0.454545	1	0.636568	0.633333	0.231263	-0.178571	1	0.834833	0.833333	0.169964	0.166667	1	0.8012	0.8	0.176493	0	1	fsiq	optic_nerve_abnormality	alt_u_l	rbc_m_ul	sn_hearing_loss	cysc_egfr	ht_z_score	incomplete_protein_percent_rda
1690	1000	6	0.819364	0.113546	0.818182	0.114286	0.454545	1	0.639308	0.633333	0.223565	-0.1	1	0.813833	0.833333	0.199913	0.166667	1	0.826	0.8	0.158206	0.2	1	optic_nerve_abnormality	alt_u_l	rbc_m_ul	lvef_percent	cysc_egfr	incomplete_protein_percent_rda
1784	1000	9	0.819364	0.107854	0.818182	0.107343	0.363636	1	0.637237	0.633333	0.215645	-0.305085	1	0.817167	0.833333	0.165376	0.333333	1	0.822	0.8	0.178516	0	1	optic_nerve_abnormality	alt_u_l	rbc_m_ul	platelets_k_ul	sn_hearing_loss	lvef_percent	ht_z_score	total_protein_intake_percent_rda	incomplete_protein_percent_rda
2006	1000	8	0.819364	0.102389	0.818182	0.100415	0.454545	1	0.63554	0.633333	0.201783	-0.0645161	1	0.837	0.833333	0.156204	0.166667	1	0.7982	0.8	0.176828	0.2	1	optic_nerve_abnormality	alt_u_l	wbc_k_ul	rbc_m_ul	platelets_k_ul	lvef_percent	ht_z_score	incomplete_protein_percent_rda
1189	1000	4	0.819273	0.109773	0.818182	0.111539	0.363636	1	0.637549	0.633333	0.223736	-0.262295	1	0.807	0.833333	0.169154	0.166667	1	0.834	0.8	0.190579	0.2	1	optic_nerve_abnormality	rbc_m_ul	sn_hearing_loss	ht_z_score
1952	1000	9	0.819273	0.0627278	0.818182	0.022984	0.545454	1	0.635442	0.633333	0.0470539	0.0983607	1	0.834833	0.833333	0.0353412	0.5	1	0.8006	0.8	0.0477695	0.2	1	optic_nerve_abnormality	alt_u_l	wbc_k_ul	rbc_m_ul	lvef_percent	cysc_egfr	ht_z_score	total_protein_intake_percent_rda	incomplete_protein_percent_rda
1695	1000	7	0.819182	0.107729	0.818182	0.108266	0.363636	1	0.637197	0.633333	0.216092	-0.262295	1	0.8155	0.833333	0.165877	0.166667	1	0.8236	0.8	0.171676	0.2	1	optic_nerve_abnormality	alt_u_l	rbc_m_ul	lvef_percent	cysc_egfr	ht_z_score	total_protein_intake_percent_rda
1510	1000	7	0.819	0.109937	0.818182	0.110611	0.363636	1	0.633621	0.633333	0.2238	-0.262295	1	0.846333	0.833333	0.162862	0	1	0.7862	0.8	0.199723	0	1	optic_nerve_abnormality	wbc_k_ul	rbc_m_ul	platelets_k_ul	sn_hearing_loss	ht_z_score	incomplete_protein_percent_rda
2323	1000	4	0.819	0.101498	0.818182	0.099258	0.454545	1	0.627865	0.62069	0.204993	-0.137931	1	0.913833	1	0.121363	0.166667	1	0.7052	0.8	0.183539	0	1	fsiq	wbc_k_ul	lvef_percent	total_protein_intake_percent_rda
3820	1000	9	0.819	0.099988	0.818182	0.0975769	0.363636	1	0.632727	0.633333	0.198394	-0.262295	1	0.8605	0.833333	0.136535	0.166667	1	0.7692	0.8	0.167689	0	1	fsiq	optic_nerve_abnormality	alt_u_l	rbc_m_ul	platelets_k_ul	sn_hearing_loss	cysc_egfr	total_protein_intake_percent_rda	incomplete_protein_percent_rda
736	1000	8	0.819	0.105874	0.818182	0.104851	0.454545	1	0.636348	0.633333	0.210728	-0.1	1	0.814667	0.833333	0.158672	0.333333	1	0.8242	0.8	0.182119	0.2	1	alt_u_l	rbc_m_ul	platelets_k_ul	lvef_percent	cysc_egfr	ht_z_score	total_protein_intake_percent_rda	incomplete_protein_percent_rda
1261	1000	6	0.818909	0.112694	0.818182	0.113891	0.363636	1	0.637018	0.633333	0.22799	-0.305085	1	0.807167	0.833333	0.172677	0.166667	1	0.833	0.8	0.187045	0	1	optic_nerve_abnormality	rbc_m_ul	platelets_k_ul	sn_hearing_loss	cysc_egfr	ht_z_score
2518	1000	7	0.818727	0.100639	0.818182	0.0977905	0.454545	1	0.630257	0.633333	0.200585	-0.0645161	1	0.875333	0.833333	0.138763	0.333333	1	0.7508	0.8	0.196004	0	1	fsiq	wbc_k_ul	rbc_m_ul	platelets_k_ul	lvef_percent	ht_z_score	incomplete_protein_percent_rda
1708	1000	7	0.818636	0.110358	0.818182	0.110463	0.363636	1	0.637345	0.633333	0.219708	-0.350877	1	0.805833	0.833333	0.174234	0.166667	1	0.834	0.8	0.16171	0	1	optic_nerve_abnormality	alt_u_l	rbc_m_ul	sn_hearing_loss	cysc_egfr	total_protein_intake_percent_rda	incomplete_protein_percent_rda
1712	1000	8	0.818636	0.105612	0.818182	0.104617	0.363636	1	0.63538	0.633333	0.210534	-0.305085	1	0.8195	0.833333	0.156079	0.333333	1	0.8176	0.8	0.174702	0.2	1	optic_nerve_abnormality	alt_u_l	rbc_m_ul	sn_hearing_loss	cysc_egfr	ht_z_score	total_protein_intake_percent_rda	incomplete_protein_percent_rda
2538	1000	7	0.818636	0.108043	0.818182	0.107656	0.363636	1	0.629445	0.633333	0.22161	-0.305085	1	0.876667	0.833333	0.135509	0	1	0.749	0.8	0.209291	0	1	fsiq	wbc_k_ul	rbc_m_ul	platelets_k_ul	sn_hearing_loss	cysc_egfr	incomplete_protein_percent_rda
1942	1000	7	0.818546	0.107402	0.818182	0.107079	0.454545	1	0.63364	0.633333	0.214589	-0.1	1	0.841167	0.833333	0.159488	0.166667	1	0.7914	0.8	0.177306	0.2	1	optic_nerve_abnormality	alt_u_l	wbc_k_ul	rbc_m_ul	lvef_percent	ht_z_score	incomplete_protein_percent_rda
2530	1000	6	0.818546	0.106182	0.818182	0.104656	0.454545	1	0.628453	0.633333	0.216519	-0.137931	1	0.883833	0.833333	0.124247	0.5	1	0.7402	0.8	0.208488	0.2	1	fsiq	wbc_k_ul	rbc_m_ul	platelets_k_ul	sn_hearing_loss	incomplete_protein_percent_rda
3482	1000	7	0.818546	0.107326	0.818182	0.10607	0.454545	1	0.630254	0.633333	0.218151	-0.1	1	0.865	0.833333	0.1401	0.166667	1	0.7628	0.8	0.209428	0.2	1	fsiq	optic_nerve_abnormality	wbc_k_ul	rbc_m_ul	lvef_percent	cysc_egfr	incomplete_protein_percent_rda
4080	1000	11	0.818546	0.0992834	0.818182	0.0968563	0.363636	1	0.631825	0.633333	0.197376	-0.262295	1	0.855667	0.833333	0.136902	0.166667	1	0.774	0.8	0.178874	0.2	1	fsiq	optic_nerve_abnormality	alt_u_l	wbc_k_ul	rbc_m_ul	platelets_k_ul	sn_hearing_loss	cysc_egfr	ht_z_score	total_protein_intake_percent_rda	incomplete_protein_percent_rda
397	1000	4	0.818454	0.0957799	0.818182	0.0902694	0.545454	1	0.632038	0.633333	0.182676	0.0350877	1	0.856167	0.833333	0.135902	0.333333	1	0.7732	0.8	0.162321	0.2	1	wbc_k_ul	rbc_m_ul	cysc_egfr	ht_z_score
966	1000	6	0.818454	0.0978372	0.818182	0.0932447	0.545454	1	0.634183	0.633333	0.187521	0.0677966	1	0.826667	0.833333	0.153591	0.333333	1	0.8086	0.8	0.181105	0.4	1	alt_u_l	wbc_k_ul	rbc_m_ul	platelets_k_ul	ht_z_score	incomplete_protein_percent_rda
3768	1000	9	0.818364	0.102048	0.818182	0.0992196	0.363636	1	0.632546	0.633333	0.201128	-0.262295	1	0.846833	0.833333	0.141142	0.333333	1	0.7842	0.8	0.167507	0.2	1	fsiq	optic_nerve_abnormality	alt_u_l	rbc_m_ul	sn_hearing_loss	lvef_percent	ht_z_score	total_protein_intake_percent_rda	incomplete_protein_percent_rda
1486	1000	7	0.818273	0.108127	0.818182	0.107118	0.363636	1	0.631019	0.633333	0.217973	-0.184615	1	0.858	0.833333	0.147844	0	1	0.7706	0.8	0.191448	0	1	optic_nerve_abnormality	wbc_k_ul	rbc_m_ul	platelets_k_ul	cysc_egfr	ht_z_score	incomplete_protein_percent_rda
1751	1000	7	0.818273	0.103341	0.818182	0.100915	0.363636	1	0.635066	0.633333	0.201537	-0.262295	1	0.816333	0.833333	0.159209	0.166667	1	0.8206	0.8	0.170308	0.2	1	optic_nerve_abnormality	alt_u_l	rbc_m_ul	platelets_k_ul	lvef_percent	ht_z_score	total_protein_intake_percent_rda
1797	1000	4	0.818273	0.0990644	0.818182	0.0927112	0.545454	1	0.639157	0.645161	0.18418	0.0350877	1	0.755667	0.833333	0.0944524	0.333333	1	0.8934	0.8	0.11013	0.2	1	optic_nerve_abnormality	alt_u_l	wbc_k_ul	ht_z_score
2028	1000	9	0.818273	0.119404	0.818182	0.119736	0.454545	1	0.635415	0.633333	0.239703	-0.137931	1	0.816	0.833333	0.172583	0.166667	1	0.821	0.8	0.17604	0	1	optic_nerve_abnormality	alt_u_l	wbc_k_ul	rbc_m_ul	platelets_k_ul	sn_hearing_loss	cysc_egfr	total_protein_intake_percent_rda	incomplete_protein_percent_rda
2450	1000	5	0.818182	0.0981449	0.818182	0.0940842	0.454545	1	0.629417	0.633333	0.193815	-0.1	1	0.869667	0.833333	0.132194	0.166667	1	0.7564	0.8	0.193847	0.2	1	fsiq	wbc_k_ul	rbc_m_ul	lvef_percent	incomplete_protein_percent_rda
3377	1000	5	0.818	0.105426	0.818182	0.103544	0.454545	1	0.626574	0.62069	0.212457	-0.137931	1	0.905667	1	0.129984	0.166667	1	0.7128	0.8	0.184256	0	1	fsiq	optic_nerve_abnormality	wbc_k_ul	sn_hearing_loss	lvef_percent
768	1000	9	0.818	0.107816	0.818182	0.105601	0.454545	1	0.634919	0.633333	0.211259	-0.1	1	0.811333	0.833333	0.161203	0.166667	1	0.826	0.8	0.17086	0.2	1	alt_u_l	rbc_m_ul	platelets_k_ul	sn_hearing_loss	lvef_percent	cysc_egfr	ht_z_score	total_protein_intake_percent_rda	incomplete_protein_percent_rda
2453	1000	5	0.817818	0.101172	0.818182	0.0973675	0.454545	1	0.628863	0.633333	0.200617	-0.137931	1	0.866	0.833333	0.133148	0.333333	1	0.76	0.8	0.197076	0	1	fsiq	wbc_k_ul	rbc_m_ul	lvef_percent	ht_z_score
3337	1000	4	0.817818	0.104705	0.818182	0.102419	0.454545	1	0.626625	0.633333	0.211622	-0.137931	1	0.8945	0.916667	0.121889	0.333333	1	0.7258	0.8	0.191026	0	1	fsiq	optic_nerve_abnormality	wbc_k_ul	cysc_egfr
390	1000	4	0.817818	0.100021	0.818182	0.0949587	0.545454	1	0.632024	0.633333	0.192155	0.0350877	1	0.835	0.833333	0.1401	0.166667	1	0.7972	0.8	0.175565	0.2	1	wbc_k_ul	rbc_m_ul	ht_z_score	incomplete_protein_percent_rda
2550	1000	8	0.817727	0.107654	0.818182	0.10603	0.454545	1	0.630102	0.633333	0.216526	-0.137931	1	0.852667	0.833333	0.146754	0.333333	1	0.7758	0.8	0.196094	0	1	fsiq	wbc_k_ul	rbc_m_ul	platelets_k_ul	sn_hearing_loss	lvef_percent	ht_z_score	incomplete_protein_percent_rda
3305	1000	6	0.817727	0.114313	0.818182	0.115156	0.272727	1	0.629164	0.633333	0.233255	-0.466667	1	0.873333	0.833333	0.158754	0.166667	1	0.751	0.8	0.189089	0	1	fsiq	optic_nerve_abnormality	rbc_m_ul	platelets_k_ul	sn_hearing_loss	cysc_egfr
2036	1000	9	0.817546	0.106583	0.818182	0.10501	0.272727	1	0.635068	0.633333	0.208821	-0.375	1	0.8025	0.833333	0.172711	0	1	0.8356	0.8	0.168407	0.2	1	optic_nerve_abnormality	alt_u_l	wbc_k_ul	rbc_m_ul	platelets_k_ul	sn_hearing_loss	lvef_percent	total_protein_intake_percent_rda	incomplete_protein_percent_rda
2032	1000	10	0.817454	0.109489	0.818182	0.108	0.363636	1	0.633506	0.633333	0.215948	-0.262295	1	0.815	0.833333	0.163373	0.166667	1	0.8204	0.8	0.174167	0.2	1	optic_nerve_abnormality	alt_u_l	wbc_k_ul	rbc_m_ul	platelets_k_ul	sn_hearing_loss	cysc_egfr	ht_z_score	total_protein_intake_percent_rda	incomplete_protein_percent_rda
980	1000	7	0.817454	0.112291	0.818182	0.111245	0.363636	1	0.633019	0.633333	0.223561	-0.222222	1	0.819333	0.833333	0.163461	0.166667	1	0.8152	0.8	0.180337	0.2	1	alt_u_l	wbc_k_ul	rbc_m_ul	platelets_k_ul	lvef_percent	total_protein_intake_percent_rda	incomplete_protein_percent_rda
149	1000	3	0.817364	0.0647479	0.818182	0.0242218	0.545454	1	0.631296	0.633333	0.0504055	0.0350877	1	0.836333	0.833333	0.0356377	0.5	1	0.7946	0.8	0.0545327	0.2	1	rbc_m_ul	lvef_percent	ht_z_score
3489	1000	5	0.817182	0.104609	0.818182	0.102213	0.272727	1	0.627879	0.633333	0.208854	-0.419355	1	0.865333	0.833333	0.142972	0.166667	1	0.7594	0.8	0.19624	0	1	fsiq	optic_nerve_abnormality	wbc_k_ul	rbc_m_ul	sn_hearing_loss
1022	1000	9	0.817091	0.111517	0.818182	0.111836	0.272727	1	0.632426	0.633333	0.223366	-0.419355	1	0.822	0.833333	0.170165	0.166667	1	0.8112	0.8	0.175913	0.2	1	alt_u_l	wbc_k_ul	rbc_m_ul	platelets_k_ul	sn_hearing_loss	lvef_percent	cysc_egfr	ht_z_score	incomplete_protein_percent_rda
2129	1000	3	0.817091	0.0647663	0.818182	0.0226212	0.636364	1	0.624555	0.62069	0.0477474	0.214286	1	0.917333	1	0.0856751	0.5	1	0.6968	0.6	0.10771	0.2	1	fsiq	platelets_k_ul	lvef_percent
660	1000	5	0.817091	0.102377	0.818182	0.0977013	0.454545	1	0.6333	0.633333	0.195182	-0.137931	1	0.810167	0.833333	0.162842	0.333333	1	0.8254	0.8	0.165838	0.2	1	alt_u_l	rbc_m_ul	lvef_percent	total_protein_intake_percent_rda	incomplete_protein_percent_rda
2881	1000	4	0.817	0.101377	0.818182	0.096207	0.545454	1	0.624511	0.633333	0.199677	0.0350877	1	0.897667	0.916667	0.12013	0.333333	1	0.7202	0.8	0.193363	0.2	1	fsiq	alt_u_l	wbc_k_ul	platelets_k_ul
1772	1000	8	0.816909	0.11865	0.818182	0.117462	0.363636	1	0.632616	0.633333	0.234723	-0.222222	1	0.815833	0.833333	0.172486	0.166667	1	0.8182	0.8	0.175441	0.2	1	optic_nerve_abnormality	alt_u_l	rbc_m_ul	platelets_k_ul	sn_hearing_loss	cysc_egfr	total_protein_intake_percent_rda	incomplete_protein_percent_rda
2241	1000	3	0.816909	0.0979487	0.818182	0.0912181	0.545454	1	0.623194	0.62069	0.190509	0	1	0.912333	1	0.115205	0.5	1	0.7024	0.8	0.189394	0	1	fsiq	rbc_m_ul	platelets_k_ul
1791	1000	9	0.816727	0.110118	0.818182	0.107455	0.363636	1	0.632682	0.633333	0.214424	-0.305085	1	0.808833	0.833333	0.172922	0.166667	1	0.8262	0.8	0.176252	0.2	1	optic_nerve_abnormality	alt_u_l	rbc_m_ul	platelets_k_ul	sn_hearing_loss	lvef_percent	cysc_egfr	ht_z_score	total_protein_intake_percent_rda
2752	1000	9	0.816727	0.102799	0.818182	0.0987075	0.363636	1	0.629846	0.633333	0.198859	-0.262295	1	0.843167	0.833333	0.151689	0.166667	1	0.785	0.8	0.162485	0	1	fsiq	alt_u_l	rbc_m_ul	sn_hearing_loss	lvef_percent	cysc_egfr	ht_z_score	total_protein_intake_percent_rda	incomplete_protein_percent_rda
3812	1000	8	0.816727	0.104247	0.818182	0.0999567	0.363636	1	0.627632	0.633333	0.205017	-0.222222	1	0.857667	0.833333	0.135744	0.166667	1	0.7676	0.8	0.185323	0	1	fsiq	optic_nerve_abnormality	alt_u_l	rbc_m_ul	platelets_k_ul	sn_hearing_loss	total_protein_intake_percent_rda	incomplete_protein_percent_rda
638	1000	7	0.816636	0.0650189	0.818182	0.02166	0.545454	0.909091	0.636043	0.633333	0.0441455	0.0677966	0.819672	0.75	0.833333	0.0869662	0.5	1	0.8966	0.8	0.106206	0.4	1	alt_u_l	platelets_k_ul	sn_hearing_loss	lvef_percent	cysc_egfr	ht_z_score	incomplete_protein_percent_rda
3499	1000	7	0.816546	0.114389	0.818182	0.112493	0.454545	1	0.625956	0.633333	0.230705	-0.178571	1	0.868167	0.833333	0.147205	0.166667	1	0.7546	0.8	0.211337	0	1	fsiq	optic_nerve_abnormality	wbc_k_ul	rbc_m_ul	sn_hearing_loss	cysc_egfr	total_protein_intake_percent_rda
1430	1000	6	0.816454	0.106429	0.818182	0.102041	0.454545	1	0.627351	0.633333	0.206626	-0.1	1	0.860667	0.833333	0.152565	0.333333	1	0.7634	0.8	0.185297	0.2	1	optic_nerve_abnormality	wbc_k_ul	rbc_m_ul	lvef_percent	ht_z_score	incomplete_protein_percent_rda
3072	1000	11	0.816454	0.106735	0.818182	0.103809	0.363636	1	0.627993	0.633333	0.211472	-0.262295	1	0.8475	0.833333	0.144388	0.166667	1	0.7792	0.8	0.188475	0.2	1	fsiq	alt_u_l	wbc_k_ul	rbc_m_ul	platelets_k_ul	sn_hearing_loss	lvef_percent	cysc_egfr	ht_z_score	total_protein_intake_percent_rda	incomplete_protein_percent_rda
3799	1000	8	0.816454	0.100973	0.818182	0.0944632	0.545454	1	0.63044	0.633333	0.190149	0.0350877	1	0.825167	0.833333	0.146759	0.333333	1	0.806	0.8	0.163189	0.2	1	fsiq	optic_nerve_abnormality	alt_u_l	rbc_m_ul	platelets_k_ul	lvef_percent	ht_z_score	total_protein_intake_percent_rda
2046	1000	10	0.816364	0.112088	0.818182	0.109584	0.454545	1	0.629839	0.633333	0.220441	-0.0645161	1	0.828333	0.833333	0.164998	0.166667	1	0.802	0.8	0.18961	0.2	1	optic_nerve_abnormality	alt_u_l	wbc_k_ul	rbc_m_ul	platelets_k_ul	sn_hearing_loss	lvef_percent	cysc_egfr	ht_z_score	incomplete_protein_percent_rda
2467	1000	5	0.816364	0.110276	0.818182	0.107757	0.454545	1	0.624677	0.633333	0.222279	-0.137931	1	0.876333	0.833333	0.135616	0.333333	1	0.7444	0.8	0.209553	0	1	fsiq	wbc_k_ul	rbc_m_ul	sn_hearing_loss	total_protein_intake_percent_rda
2261	1000	5	0.816273	0.112435	0.818182	0.110147	0.363636	1	0.625688	0.633333	0.226276	-0.262295	1	0.8625	0.833333	0.144253	0.166667	1	0.7608	0.8	0.211916	0.2	1	fsiq	rbc_m_ul	platelets_k_ul	lvef_percent	ht_z_score
3238	1000	6	0.816273	0.115196	0.818182	0.113623	0.363636	1	0.628121	0.633333	0.231477	-0.262295	1	0.835667	0.833333	0.152993	0.166667	1	0.793	0.8	0.208121	0	1	fsiq	optic_nerve_abnormality	rbc_m_ul	sn_hearing_loss	ht_z_score	incomplete_protein_percent_rda
2282	1000	6	0.816091	0.113837	0.818182	0.110519	0.454545	1	0.624864	0.633333	0.2249	-0.1	1	0.8805	0.833333	0.147167	0.333333	1	0.7388	0.8	0.187536	0	1	fsiq	rbc_m_ul	platelets_k_ul	sn_hearing_loss	cysc_egfr	incomplete_protein_percent_rda
1741	1000	6	0.816	0.11077	0.818182	0.107904	0.363636	1	0.631343	0.633333	0.212642	-0.222222	1	0.817167	0.833333	0.183697	0.166667	1	0.8146	0.8	0.162028	0.2	1	optic_nerve_abnormality	alt_u_l	rbc_m_ul	platelets_k_ul	cysc_egfr	ht_z_score
1816	1000	7	0.816	0.105973	0.818182	0.102316	0.363636	1	0.630319	0.633333	0.203742	-0.222222	1	0.82	0.833333	0.162494	0.166667	1	0.8112	0.8	0.165354	0.2	1	optic_nerve_abnormality	alt_u_l	wbc_k_ul	lvef_percent	ht_z_score	total_protein_intake_percent_rda	incomplete_protein_percent_rda
3826	1000	8	0.816	0.118841	0.818182	0.118361	0.363636	1	0.626479	0.633333	0.240145	-0.262295	1	0.854	0.833333	0.151056	0.166667	1	0.7704	0.8	0.197491	0.2	1	fsiq	optic_nerve_abnormality	alt_u_l	rbc_m_ul	platelets_k_ul	sn_hearing_loss	lvef_percent	incomplete_protein_percent_rda
2558	1000	9	0.815909	0.112149	0.818182	0.109311	0.272727	1	0.625557	0.633333	0.223211	-0.517241	1	0.862333	0.833333	0.142639	0.333333	1	0.7602	0.8	0.193115	0	1	fsiq	wbc_k_ul	rbc_m_ul	platelets_k_ul	sn_hearing_loss	lvef_percent	cysc_egfr	ht_z_score	incomplete_protein_percent_rda
614	1000	5	0.815909	0.114769	0.818182	0.11347	0.363636	1	0.628883	0.633333	0.229421	-0.350877	1	0.826333	0.833333	0.157686	0	1	0.8034	0.8	0.187786	0	1	alt_u_l	platelets_k_ul	sn_hearing_loss	ht_z_score	incomplete_protein_percent_rda
1470	1000	8	0.815818	0.114822	0.818182	0.11292	0.363636	1	0.627168	0.633333	0.22851	-0.262295	1	0.8425	0.833333	0.159242	0.166667	1	0.7838	0.8	0.199342	0.2	1	optic_nerve_abnormality	wbc_k_ul	rbc_m_ul	sn_hearing_loss	lvef_percent	cysc_egfr	ht_z_score	incomplete_protein_percent_rda
1534	1000	9	0.815818	0.117597	0.818182	0.115956	0.363636	1	0.628485	0.633333	0.233629	-0.262295	1	0.828	0.833333	0.166498	0	1	0.8012	0.8	0.199093	0.2	1	optic_nerve_abnormality	wbc_k_ul	rbc_m_ul	platelets_k_ul	sn_hearing_loss	lvef_percent	cysc_egfr	ht_z_score	incomplete_protein_percent_rda
3568	1000	10	0.815818	0.112131	0.818182	0.10912	0.363636	1	0.624194	0.633333	0.225024	-0.262295	1	0.8655	0.833333	0.132328	0.166667	1	0.7562	0.8	0.211675	0	1	fsiq	optic_nerve_abnormality	wbc_k_ul	rbc_m_ul	platelets_k_ul	sn_hearing_loss	cysc_egfr	ht_z_score	total_protein_intake_percent_rda	incomplete_protein_percent_rda
654	1000	5	0.815818	0.12569	0.818182	0.124821	0.454545	1	0.628837	0.633333	0.251578	-0.137931	1	0.827	0.833333	0.176042	0.166667	1	0.8024	0.8	0.201084	0.2	1	alt_u_l	rbc_m_ul	cysc_egfr	ht_z_score	incomplete_protein_percent_rda
1201	1000	4	0.815727	0.115763	0.818182	0.115275	0.363636	1	0.637647	0.645161	0.226633	-0.262295	1	0.721667	0.666667	0.16883	0.166667	1	0.9286	1	0.143676	0.4	1	optic_nerve_abnormality	rbc_m_ul	sn_hearing_loss	lvef_percent
1781	1000	7	0.815636	0.113662	0.818182	0.110247	0.454545	1	0.63048	0.633333	0.219895	-0.1	1	0.808833	0.833333	0.180475	0	1	0.8238	0.8	0.183268	0.2	1	optic_nerve_abnormality	alt_u_l	rbc_m_ul	platelets_k_ul	sn_hearing_loss	lvef_percent	ht_z_score
3286	1000	7	0.815636	0.115358	0.818182	0.112329	0.363636	1	0.624968	0.633333	0.229626	-0.222222	1	0.8625	0.833333	0.142703	0.166667	1	0.7594	0.8	0.193155	0.2	1	fsiq	optic_nerve_abnormality	rbc_m_ul	platelets_k_ul	lvef_percent	ht_z_score	incomplete_protein_percent_rda
2475	1000	6	0.815546	0.113806	0.818182	0.110283	0.454545	1	0.623941	0.633333	0.226698	-0.178571	1	0.863333	0.833333	0.146475	0.166667	1	0.7582	0.8	0.218221	0	1	fsiq	wbc_k_ul	rbc_m_ul	sn_hearing_loss	cysc_egfr	total_protein_intake_percent_rda
1389	1000	6	0.815454	0.101028	0.818182	0.0916387	0.545454	1	0.633308	0.62069	0.182324	0.0350877	1	0.754333	0.833333	0.0906182	0.166667	1	0.8888	0.8	0.114751	0.2	1	optic_nerve_abnormality	wbc_k_ul	platelets_k_ul	sn_hearing_loss	cysc_egfr	ht_z_score
1782	1000	8	0.815454	0.121393	0.818182	0.119255	0.363636	1	0.629489	0.633333	0.238543	-0.262295	1	0.817667	0.833333	0.177035	0.333333	1	0.8128	0.8	0.179411	0.2	1	optic_nerve_abnormality	alt_u_l	rbc_m_ul	platelets_k_ul	sn_hearing_loss	lvef_percent	ht_z_score	incomplete_protein_percent_rda
718	1000	6	0.815454	0.118654	0.818182	0.116305	0.363636	1	0.629735	0.633333	0.231985	-0.350877	1	0.816167	0.833333	0.185415	0.166667	1	0.8146	0.8	0.184013	0	1	alt_u_l	rbc_m_ul	platelets_k_ul	cysc_egfr	ht_z_score	incomplete_protein_percent_rda
775	1000	4	0.815454	0.107705	0.818182	0.104701	0.272727	1	0.629236	0.633333	0.209141	-0.517241	1	0.821833	0.833333	0.165263	0	1	0.8078	0.8	0.162004	0	1	alt_u_l	wbc_k_ul	ht_z_score	total_protein_intake_percent_rda
1024	1000	10	0.815273	0.113495	0.818182	0.110762	0.272727	1	0.628633	0.633333	0.222088	-0.419355	1	0.818167	0.833333	0.162418	0.166667	1	0.8118	0.8	0.177122	0.2	1	alt_u_l	wbc_k_ul	rbc_m_ul	platelets_k_ul	sn_hearing_loss	lvef_percent	cysc_egfr	ht_z_score	total_protein_intake_percent_rda	incomplete_protein_percent_rda
2181	1000	3	0.815273	0.110938	0.818182	0.10642	0.454545	1	0.618735	0.633333	0.223987	-0.178571	1	0.905833	1	0.114291	0.333333	1	0.7066	0.8	0.231365	0	1	fsiq	rbc_m_ul	ht_z_score
1982	1000	9	0.815091	0.113508	0.818182	0.111353	0.272727	1	0.627664	0.633333	0.223496	-0.419355	1	0.824	0.833333	0.171426	0.166667	1	0.8044	0.8	0.191461	0	1	optic_nerve_abnormality	alt_u_l	wbc_k_ul	rbc_m_ul	sn_hearing_loss	lvef_percent	cysc_egfr	ht_z_score	incomplete_protein_percent_rda
3552	1000	10	0.815091	0.116102	0.818182	0.112756	0.454545	1	0.623179	0.633333	0.231269	-0.178571	1	0.865	0.833333	0.134841	0.333333	1	0.7552	0.8	0.200482	0	1	fsiq	optic_nerve_abnormality	wbc_k_ul	rbc_m_ul	platelets_k_ul	lvef_percent	cysc_egfr	ht_z_score	total_protein_intake_percent_rda	incomplete_protein_percent_rda
3796	1000	8	0.815091	0.105877	0.818182	0.100168	0.363636	1	0.624443	0.633333	0.205252	-0.262295	1	0.857	0.833333	0.131705	0.333333	1	0.7648	0.8	0.175932	0	1	fsiq	optic_nerve_abnormality	alt_u_l	rbc_m_ul	platelets_k_ul	lvef_percent	total_protein_intake_percent_rda	incomplete_protein_percent_rda
488	1000	7	0.815091	0.118124	0.818182	0.116367	0.363636	1	0.626391	0.633333	0.235604	-0.262295	1	0.833833	0.833333	0.157576	0.166667	1	0.7926	0.8	0.19479	0	1	wbc_k_ul	rbc_m_ul	platelets_k_ul	sn_hearing_loss	ht_z_score	total_protein_intake_percent_rda	incomplete_protein_percent_rda
3474	1000	6	0.815	0.103729	0.818182	0.0970181	0.454545	1	0.623768	0.633333	0.200102	-0.1	1	0.852167	0.833333	0.133632	0.166667	1	0.7704	0.8	0.203876	0	1	fsiq	optic_nerve_abnormality	wbc_k_ul	rbc_m_ul	lvef_percent	incomplete_protein_percent_rda
1541	1000	3	0.814909	0.118964	0.818182	0.116504	0.363636	1	0.630281	0.633333	0.232053	-0.305085	1	0.7945	0.833333	0.168633	0	1	0.8394	0.8	0.160603	0	1	optic_nerve_abnormality	alt_u_l	ht_z_score
1780	1000	8	0.814818	0.114003	0.818182	0.111457	0.363636	1	0.629295	0.633333	0.222354	-0.305085	1	0.803667	0.833333	0.175232	0	1	0.8282	0.8	0.173421	0.2	1	optic_nerve_abnormality	alt_u_l	rbc_m_ul	platelets_k_ul	sn_hearing_loss	lvef_percent	total_protein_intake_percent_rda	incomplete_protein_percent_rda
2468	1000	6	0.814818	0.107108	0.818182	0.100694	0.454545	1	0.621874	0.633333	0.207419	-0.0645161	1	0.8735	0.833333	0.134119	0.333333	1	0.7444	0.8	0.201169	0.2	1	fsiq	wbc_k_ul	rbc_m_ul	sn_hearing_loss	total_protein_intake_percent_rda	incomplete_protein_percent_rda
773	1000	3	0.814818	0.118436	0.818182	0.116891	0.363636	1	0.622552	0.633333	0.240756	-0.305085	1	0.8635	0.833333	0.139138	0.333333	1	0.7564	0.8	0.208956	0	1	alt_u_l	wbc_k_ul	ht_z_score
2014	1000	9	0.814727	0.113805	0.818182	0.10833	0.454545	1	0.627121	0.633333	0.216795	-0.137931	1	0.827167	0.833333	0.164706	0.166667	1	0.7998	0.8	0.168963	0.2	1	optic_nerve_abnormality	alt_u_l	wbc_k_ul	rbc_m_ul	platelets_k_ul	lvef_percent	cysc_egfr	ht_z_score	incomplete_protein_percent_rda
3728	1000	8	0.814727	0.113015	0.818182	0.108939	0.363636	1	0.625025	0.633333	0.220974	-0.305085	1	0.844	0.833333	0.149323	0.166667	1	0.7796	0.8	0.181154	0	1	fsiq	optic_nerve_abnormality	alt_u_l	rbc_m_ul	cysc_egfr	ht_z_score	total_protein_intake_percent_rda	incomplete_protein_percent_rda
207	1000	5	0.814636	0.108168	0.818182	0.101832	0.454545	1	0.627516	0.633333	0.206065	-0.137931	1	0.808667	0.833333	0.150454	0.333333	1	0.8218	0.8	0.180214	0	1	rbc_m_ul	platelets_k_ul	cysc_egfr	ht_z_score	total_protein_intake_percent_rda
3279	1000	7	0.814636	0.107303	0.818182	0.10118	0.454545	1	0.624472	0.633333	0.206649	-0.178571	1	0.839167	0.833333	0.13275	0.166667	1	0.7852	0.8	0.188617	0	1	fsiq	optic_nerve_abnormality	rbc_m_ul	platelets_k_ul	cysc_egfr	ht_z_score	total_protein_intake_percent_rda
3336	1000	6	0.814636	0.110955	0.818182	0.106595	0.363636	1	0.621868	0.633333	0.219429	-0.262295	1	0.867667	0.833333	0.132098	0.166667	1	0.751	0.8	0.20199	0	1	fsiq	optic_nerve_abnormality	wbc_k_ul	ht_z_score	total_protein_intake_percent_rda	incomplete_protein_percent_rda
3823	1000	9	0.814546	0.109674	0.818182	0.104277	0.363636	1	0.626343	0.633333	0.209837	-0.262295	1	0.827833	0.833333	0.153184	0.166667	1	0.7986	0.8	0.168245	0	1	fsiq	optic_nerve_abnormality	alt_u_l	rbc_m_ul	platelets_k_ul	sn_hearing_loss	cysc_egfr	ht_z_score	total_protein_intake_percent_rda
4032	1000	11	0.814546	0.109916	0.818182	0.105225	0.363636	1	0.624175	0.633333	0.215207	-0.262295	1	0.8395	0.833333	0.139277	0.333333	1	0.7846	0.8	0.197185	0	1	fsiq	optic_nerve_abnormality	alt_u_l	wbc_k_ul	rbc_m_ul	sn_hearing_loss	lvef_percent	cysc_egfr	ht_z_score	total_protein_intake_percent_rda	incomplete_protein_percent_rda
710	1000	5	0.814546	0.108389	0.818182	0.102678	0.363636	1	0.626999	0.633333	0.207185	-0.305085	1	0.815833	0.833333	0.157309	0.333333	1	0.813	0.8	0.18062	0.2	1	alt_u_l	rbc_m_ul	platelets_k_ul	ht_z_score	incomplete_protein_percent_rda
2804	1000	8	0.814454	0.101985	0.818182	0.0940542	0.272727	1	0.624025	0.633333	0.191198	-0.419355	1	0.847667	0.833333	0.134501	0.166667	1	0.7746	0.8	0.170599	0.2	1	fsiq	alt_u_l	rbc_m_ul	platelets_k_ul	sn_hearing_loss	lvef_percent	total_protein_intake_percent_rda	incomplete_protein_percent_rda
3573	1000	8	0.814364	0.112791	0.818182	0.109608	0.272727	1	0.624193	0.633333	0.221962	-0.466667	1	0.841333	0.833333	0.160955	0.333333	1	0.782	0.8	0.200889	0	1	fsiq	optic_nerve_abnormality	wbc_k_ul	rbc_m_ul	platelets_k_ul	sn_hearing_loss	lvef_percent	ht_z_score
2269	1000	6	0.814273	0.11109	0.818182	0.105018	0.454545	1	0.621703	0.633333	0.215369	-0.178571	1	0.864667	0.833333	0.142535	0.333333	1	0.7538	0.8	0.199463	0	1	fsiq	rbc_m_ul	platelets_k_ul	lvef_percent	cysc_egfr	ht_z_score
2409	1000	5	0.814091	0.10706	0.818182	0.10042	0.454545	1	0.618393	0.633333	0.20698	-0.137931	1	0.901667	1	0.129153	0.166667	1	0.709	0.8	0.189829	0.2	1	fsiq	wbc_k_ul	platelets_k_ul	sn_hearing_loss	cysc_egfr
982	1000	7	0.814091	0.105728	0.818182	0.09901	0.363636	1	0.625288	0.633333	0.198788	-0.262295	1	0.828333	0.833333	0.163475	0.166667	1	0.797	0.8	0.181505	0.2	1	alt_u_l	wbc_k_ul	rbc_m_ul	platelets_k_ul	lvef_percent	ht_z_score	incomplete_protein_percent_rda
1710	1000	7	0.813909	0.117265	0.818182	0.113631	0.363636	1	0.625746	0.633333	0.22772	-0.262295	1	0.820667	0.833333	0.168428	0.166667	1	0.8058	0.8	0.178769	0.2	1	optic_nerve_abnormality	alt_u_l	rbc_m_ul	sn_hearing_loss	cysc_egfr	ht_z_score	incomplete_protein_percent_rda
2816	1000	10	0.813909	0.104998	0.818182	0.0971466	0.363636	1	0.623915	0.633333	0.196381	-0.222222	1	0.838	0.833333	0.144142	0.166667	1	0.785	0.8	0.169717	0.2	1	fsiq	alt_u_l	rbc_m_ul	platelets_k_ul	sn_hearing_loss	lvef_percent	cysc_egfr	ht_z_score	total_protein_intake_percent_rda	incomplete_protein_percent_rda
1520	1000	9	0.813818	0.116886	0.818182	0.114606	0.363636	1	0.623851	0.633333	0.232243	-0.262295	1	0.8295	0.833333	0.157706	0.166667	1	0.795	0.8	0.201135	0	1	optic_nerve_abnormality	wbc_k_ul	rbc_m_ul	platelets_k_ul	sn_hearing_loss	cysc_egfr	ht_z_score	total_protein_intake_percent_rda	incomplete_protein_percent_rda
3829	1000	8	0.813727	0.113896	0.818182	0.108179	0.363636	1	0.625104	0.633333	0.216837	-0.222222	1	0.824	0.833333	0.160537	0.166667	1	0.8014	0.8	0.170373	0.2	1	fsiq	optic_nerve_abnormality	alt_u_l	rbc_m_ul	platelets_k_ul	sn_hearing_loss	lvef_percent	ht_z_score
1775	1000	8	0.813636	0.111308	0.818182	0.104953	0.454545	1	0.627689	0.633333	0.208804	-0.1	1	0.792167	0.833333	0.168574	0.166667	1	0.8394	0.8	0.164544	0.2	1	optic_nerve_abnormality	alt_u_l	rbc_m_ul	platelets_k_ul	sn_hearing_loss	cysc_egfr	ht_z_score	total_protein_intake_percent_rda
2277	1000	5	0.813636	0.11457	0.818182	0.108595	0.454545	1	0.623334	0.633333	0.221094	-0.178571	1	0.831	0.833333	0.148005	0.333333	1	0.7928	0.8	0.192003	0	1	fsiq	rbc_m_ul	platelets_k_ul	sn_hearing_loss	ht_z_score
3473	1000	5	0.813636	0.104204	0.818182	0.0974318	0.272727	1	0.621926	0.633333	0.199472	-0.419355	1	0.845667	0.833333	0.146562	0.166667	1	0.7752	0.8	0.199361	0	1	fsiq	optic_nerve_abnormality	wbc_k_ul	rbc_m_ul	lvef_percent
472	1000	7	0.813454	0.116338	0.818182	0.111963	0.363636	1	0.624161	0.633333	0.227986	-0.305085	1	0.813167	0.833333	0.15467	0.333333	1	0.8138	0.8	0.202708	0	1	wbc_k_ul	rbc_m_ul	platelets_k_ul	lvef_percent	ht_z_score	total_protein_intake_percent_rda	incomplete_protein_percent_rda
1743	1000	7	0.813364	0.109171	0.818182	0.101698	0.363636	1	0.625794	0.633333	0.203242	-0.222222	1	0.8035	0.833333	0.160198	0.166667	1	0.8252	0.8	0.172379	0.2	1	optic_nerve_abnormality	alt_u_l	rbc_m_ul	platelets_k_ul	cysc_egfr	ht_z_score	total_protein_intake_percent_rda
3736	1000	8	0.813364	0.106312	0.818182	0.0984745	0.272727	1	0.622589	0.633333	0.199622	-0.419355	1	0.838167	0.833333	0.143459	0.166667	1	0.7836	0.8	0.175048	0	1	fsiq	optic_nerve_abnormality	alt_u_l	rbc_m_ul	lvef_percent	ht_z_score	total_protein_intake_percent_rda	incomplete_protein_percent_rda
1494	1000	7	0.813182	0.105882	0.818182	0.09796	0.454545	1	0.620946	0.633333	0.198663	-0.1	1	0.852667	0.833333	0.150311	0.166667	1	0.7658	0.8	0.187685	0.2	1	optic_nerve_abnormality	wbc_k_ul	rbc_m_ul	platelets_k_ul	lvef_percent	ht_z_score	incomplete_protein_percent_rda
493	1000	6	0.813182	0.118985	0.818182	0.114472	0.363636	1	0.622118	0.633333	0.230187	-0.222222	1	0.8455	0.833333	0.16937	0	1	0.7744	0.8	0.187883	0	1	wbc_k_ul	rbc_m_ul	platelets_k_ul	sn_hearing_loss	cysc_egfr	ht_z_score
1502	1000	8	0.813091	0.113147	0.818182	0.107036	0.363636	1	0.620907	0.633333	0.217522	-0.305085	1	0.848833	0.833333	0.152679	0	1	0.7702	0.8	0.194499	0	1	optic_nerve_abnormality	wbc_k_ul	rbc_m_ul	platelets_k_ul	lvef_percent	cysc_egfr	ht_z_score	incomplete_protein_percent_rda
3521	1000	5	0.813091	0.107257	0.818182	0.0990054	0.454545	1	0.618441	0.633333	0.204984	-0.137931	1	0.868167	0.833333	0.127574	0.333333	1	0.747	0.8	0.202168	0	1	fsiq	optic_nerve_abnormality	wbc_k_ul	rbc_m_ul	platelets_k_ul
512	1000	9	0.813091	0.118761	0.818182	0.113852	0.454545	1	0.62326	0.633333	0.230232	-0.178571	1	0.8215	0.833333	0.154454	0.166667	1	0.803	0.8	0.187793	0	1	wbc_k_ul	rbc_m_ul	platelets_k_ul	sn_hearing_loss	lvef_percent	cysc_egfr	ht_z_score	total_protein_intake_percent_rda	incomplete_protein_percent_rda
560	1000	6	0.813091	0.117358	0.818182	0.112536	0.454545	1	0.6252	0.633333	0.226745	-0.178571	1	0.797167	0.833333	0.158887	0.166667	1	0.8322	0.8	0.188251	0	1	alt_u_l	sn_hearing_loss	cysc_egfr	ht_z_score	total_protein_intake_percent_rda	incomplete_protein_percent_rda
2833	1000	4	0.813	0.108408	0.818182	0.102086	0.363636	1	0.617119	0.62069	0.208659	-0.262295	1	0.893333	1	0.134273	0.166667	1	0.7166	0.8	0.182202	0	1	fsiq	alt_u_l	wbc_k_ul	lvef_percent
2513	1000	5	0.812909	0.103959	0.818182	0.0947254	0.363636	1	0.617434	0.633333	0.197312	-0.262295	1	0.8735	0.833333	0.131396	0.166667	1	0.7402	0.8	0.21078	0	1	fsiq	wbc_k_ul	rbc_m_ul	platelets_k_ul	lvef_percent
2748	1000	8	0.812909	0.105566	0.818182	0.0963705	0.363636	1	0.621152	0.633333	0.195624	-0.305085	1	0.847167	0.833333	0.141109	0.333333	1	0.7718	0.8	0.165868	0	1	fsiq	alt_u_l	rbc_m_ul	sn_hearing_loss	lvef_percent	cysc_egfr	total_protein_intake_percent_rda	incomplete_protein_percent_rda
3513	1000	7	0.812909	0.11135	0.818182	0.103889	0.454545	1	0.618986	0.633333	0.213102	-0.1	1	0.8635	0.833333	0.141516	0.333333	1	0.7522	0.8	0.197267	0.2	1	fsiq	optic_nerve_abnormality	wbc_k_ul	rbc_m_ul	sn_hearing_loss	lvef_percent	cysc_egfr
3821	1000	8	0.812909	0.115372	0.818182	0.10879	0.363636	1	0.624053	0.633333	0.216532	-0.222222	1	0.822333	0.833333	0.174223	0	1	0.8016	0.8	0.167169	0.2	1	fsiq	optic_nerve_abnormality	alt_u_l	rbc_m_ul	platelets_k_ul	sn_hearing_loss	cysc_egfr	ht_z_score
804	1000	5	0.812909	0.12242	0.818182	0.118193	0.363636	1	0.624838	0.633333	0.2365	-0.305085	1	0.806333	0.833333	0.168719	0.166667	1	0.8208	0.8	0.176404	0	1	alt_u_l	wbc_k_ul	sn_hearing_loss	total_protein_intake_percent_rda	incomplete_protein_percent_rda
2514	1000	6	0.812818	0.103348	0.818182	0.0937105	0.545454	1	0.618128	0.633333	0.19333	0	1	0.8695	0.833333	0.133599	0.333333	1	0.7448	0.8	0.195835	0	1	fsiq	wbc_k_ul	rbc_m_ul	platelets_k_ul	lvef_percent	incomplete_protein_percent_rda
2185	1000	3	0.812727	0.119002	0.818182	0.11296	0.454545	1	0.617371	0.62069	0.230008	-0.137931	1	0.884333	1	0.165441	0	1	0.7268	0.8	0.206989	0	1	fsiq	rbc_m_ul	cysc_egfr
3369	1000	5	0.812727	0.110708	0.818182	0.10316	0.363636	1	0.616976	0.627012	0.210508	-0.222222	1	0.890833	1	0.138911	0.166667	1	0.719	0.8	0.17886	0	1	fsiq	optic_nerve_abnormality	wbc_k_ul	sn_hearing_loss	cysc_egfr
3467	1000	6	0.812727	0.121037	0.818182	0.116351	0.454545	1	0.616395	0.633333	0.239914	-0.137931	1	0.881167	0.833333	0.143505	0.166667	1	0.7306	0.8	0.222875	0	1	fsiq	optic_nerve_abnormality	wbc_k_ul	rbc_m_ul	cysc_egfr	total_protein_intake_percent_rda
3550	1000	9	0.812727	0.116193	0.818182	0.111782	0.363636	1	0.617939	0.62069	0.228435	-0.262295	1	0.872167	0.833333	0.154342	0.333333	1	0.7414	0.8	0.208829	0.2	1	fsiq	optic_nerve_abnormality	wbc_k_ul	rbc_m_ul	platelets_k_ul	lvef_percent	cysc_egfr	ht_z_score	incomplete_protein_percent_rda
3808	1000	10	0.812727	0.110218	0.818182	0.102759	0.363636	1	0.621136	0.633333	0.208159	-0.262295	1	0.841	0.833333	0.148387	0.166667	1	0.7788	0.8	0.177262	0	1	fsiq	optic_nerve_abnormality	alt_u_l	rbc_m_ul	platelets_k_ul	lvef_percent	cysc_egfr	ht_z_score	total_protein_intake_percent_rda	incomplete_protein_percent_rda
3837	1000	9	0.812727	0.115857	0.818182	0.10969	0.363636	1	0.622884	0.633333	0.219393	-0.222222	1	0.828	0.833333	0.168655	0.166667	1	0.7944	0.8	0.173432	0	1	fsiq	optic_nerve_abnormality	alt_u_l	rbc_m_ul	platelets_k_ul	sn_hearing_loss	lvef_percent	cysc_egfr	ht_z_score
3773	1000	8	0.812636	0.123131	0.818182	0.117514	0.454545	1	0.623013	0.633333	0.234476	-0.137931	1	0.827167	0.833333	0.179102	0.166667	1	0.7952	0.8	0.178013	0.2	1	fsiq	optic_nerve_abnormality	alt_u_l	rbc_m_ul	sn_hearing_loss	lvef_percent	cysc_egfr	ht_z_score
3828	1000	9	0.812636	0.108527	0.818182	0.0991062	0.454545	1	0.619532	0.633333	0.202583	-0.1	1	0.855333	0.833333	0.139371	0.333333	1	0.7614	0.8	0.178947	0.2	1	fsiq	optic_nerve_abnormality	alt_u_l	rbc_m_ul	platelets_k_ul	sn_hearing_loss	lvef_percent	total_protein_intake_percent_rda	incomplete_protein_percent_rda
536	1000	5	0.812636	0.120735	0.818182	0.11624	0.272727	1	0.623878	0.633333	0.233685	-0.419355	1	0.806333	0.833333	0.166229	0.166667	1	0.8202	0.8	0.186727	0	1	alt_u_l	lvef_percent	ht_z_score	total_protein_intake_percent_rda	incomplete_protein_percent_rda
2016	1000	10	0.812546	0.113526	0.818182	0.106388	0.454545	1	0.622088	0.633333	0.214418	-0.137931	1	0.8265	0.833333	0.15901	0.166667	1	0.7958	0.8	0.180818	0.2	1	optic_nerve_abnormality	alt_u_l	wbc_k_ul	rbc_m_ul	platelets_k_ul	lvef_percent	cysc_egfr	ht_z_score	total_protein_intake_percent_rda	incomplete_protein_percent_rda
824	1000	7	0.812546	0.114258	0.818182	0.110207	0.272727	1	0.622109	0.633333	0.223602	-0.517241	1	0.817833	0.833333	0.146735	0.166667	1	0.8062	0.8	0.189836	0	1	alt_u_l	wbc_k_ul	sn_hearing_loss	lvef_percent	ht_z_score	total_protein_intake_percent_rda	incomplete_protein_percent_rda
2452	1000	6	0.812454	0.103533	0.818182	0.0935122	0.545454	1	0.616689	0.633333	0.193638	0	1	0.875167	0.833333	0.12743	0.5	1	0.7372	0.8	0.197826	0	1	fsiq	wbc_k_ul	rbc_m_ul	lvef_percent	total_protein_intake_percent_rda	incomplete_protein_percent_rda
2499	1000	5	0.812454	0.108116	0.818182	0.099346	0.454545	1	0.615778	0.62069	0.206159	-0.1	1	0.881333	0.833333	0.127327	0.333333	1	0.7298	0.8	0.210799	0.2	1	fsiq	wbc_k_ul	rbc_m_ul	platelets_k_ul	total_protein_intake_percent_rda
3744	1000	9	0.812454	0.114832	0.818182	0.107966	0.363636	1	0.620744	0.633333	0.218929	-0.305085	1	0.838333	0.833333	0.1522	0.166667	1	0.7814	0.8	0.182338	0	1	fsiq	optic_nerve_abnormality	alt_u_l	rbc_m_ul	lvef_percent	cysc_egfr	ht_z_score	total_protein_intake_percent_rda	incomplete_protein_percent_rda
1966	1000	8	0.812364	0.120242	0.818182	0.114974	0.363636	1	0.621963	0.633333	0.230735	-0.262295	1	0.826833	0.833333	0.171637	0.166667	1	0.795	0.8	0.185821	0	1	optic_nerve_abnormality	alt_u_l	wbc_k_ul	rbc_m_ul	sn_hearing_loss	cysc_egfr	ht_z_score	incomplete_protein_percent_rda
1749	1000	6	0.812182	0.111382	0.818182	0.10313	0.454545	1	0.622473	0.633333	0.204286	-0.03125	1	0.824167	0.833333	0.172808	0	1	0.7978	0.8	0.162424	0.2	1	optic_nerve_abnormality	alt_u_l	rbc_m_ul	platelets_k_ul	lvef_percent	ht_z_score
1691	1000	6	0.812091	0.113394	0.818182	0.106402	0.363636	1	0.622911	0.633333	0.211036	-0.262295	1	0.8145	0.833333	0.174589	0	1	0.8092	0.8	0.168594	0	1	optic_nerve_abnormality	alt_u_l	rbc_m_ul	lvef_percent	cysc_egfr	total_protein_intake_percent_rda
3486	1000	8	0.812091	0.113444	0.818182	0.105543	0.454545	1	0.617681	0.633333	0.214584	-0.1	1	0.862167	0.833333	0.154374	0	1	0.752	0.8	0.198735	0	1	fsiq	optic_nerve_abnormality	wbc_k_ul	rbc_m_ul	lvef_percent	cysc_egfr	ht_z_score	incomplete_protein_percent_rda
3537	1000	6	0.812091	0.106135	0.818182	0.0960211	0.545454	1	0.618562	0.633333	0.197654	0	1	0.8435	0.833333	0.142206	0.333333	1	0.7744	0.8	0.204025	0	1	fsiq	optic_nerve_abnormality	wbc_k_ul	rbc_m_ul	platelets_k_ul	lvef_percent
496	1000	8	0.812091	0.11864	0.818182	0.113329	0.363636	1	0.619648	0.633333	0.230049	-0.262295	1	0.838333	0.833333	0.150177	0.166667	1	0.7806	0.8	0.191678	0	1	wbc_k_ul	rbc_m_ul	platelets_k_ul	sn_hearing_loss	cysc_egfr	ht_z_score	total_protein_intake_percent_rda	incomplete_protein_percent_rda
2459	1000	6	0.812	0.122904	0.818182	0.116953	0.363636	1	0.615101	0.62069	0.241667	-0.305085	1	0.877333	0.833333	0.145015	0	1	0.7336	0.8	0.225836	0.2	1	fsiq	wbc_k_ul	rbc_m_ul	lvef_percent	cysc_egfr	total_protein_intake_percent_rda
1789	1000	8	0.811909	0.116846	0.818182	0.110585	0.363636	1	0.623405	0.633333	0.219771	-0.222222	1	0.8035	0.833333	0.18167	0.166667	1	0.822	0.8	0.176259	0.2	1	optic_nerve_abnormality	alt_u_l	rbc_m_ul	platelets_k_ul	sn_hearing_loss	lvef_percent	cysc_egfr	ht_z_score
2247	1000	5	0.811909	0.112867	0.818182	0.104429	0.454545	1	0.616802	0.633333	0.215865	-0.1	1	0.857	0.833333	0.13504	0.333333	1	0.7578	0.8	0.207996	0	1	fsiq	rbc_m_ul	platelets_k_ul	ht_z_score	total_protein_intake_percent_rda
2371	1000	4	0.811909	0.107885	0.818182	0.0974632	0.454545	1	0.613456	0.62069	0.200647	-0.1	1	0.909833	1	0.128983	0.333333	1	0.6944	0.8	0.179334	0.2	1	fsiq	wbc_k_ul	platelets_k_ul	total_protein_intake_percent_rda
2481	1000	5	0.811909	0.107528	0.818182	0.0977175	0.363636	1	0.617372	0.633333	0.200786	-0.262295	1	0.8545	0.833333	0.138199	0.333333	1	0.7608	0.8	0.199858	0.2	1	fsiq	wbc_k_ul	rbc_m_ul	sn_hearing_loss	lvef_percent
3792	1000	9	0.811909	0.111738	0.818182	0.10435	0.363636	1	0.619702	0.633333	0.212193	-0.350877	1	0.834833	0.833333	0.147168	0.166667	1	0.7844	0.8	0.182729	0	1	fsiq	optic_nerve_abnormality	alt_u_l	rbc_m_ul	platelets_k_ul	cysc_egfr	ht_z_score	total_protein_intake_percent_rda	incomplete_protein_percent_rda
3756	1000	8	0.811818	0.115585	0.818182	0.107738	0.363636	1	0.619779	0.633333	0.218441	-0.350877	1	0.836	0.833333	0.152987	0.166667	1	0.7828	0.8	0.176792	0	1	fsiq	optic_nerve_abnormality	alt_u_l	rbc_m_ul	sn_hearing_loss	cysc_egfr	total_protein_intake_percent_rda	incomplete_protein_percent_rda
808	1000	6	0.811818	0.114766	0.818182	0.108198	0.363636	1	0.621208	0.633333	0.218775	-0.305085	1	0.810333	0.833333	0.146033	0.333333	1	0.8136	0.8	0.18743	0.2	1	alt_u_l	wbc_k_ul	sn_hearing_loss	ht_z_score	total_protein_intake_percent_rda	incomplete_protein_percent_rda
1692	1000	7	0.811636	0.114243	0.818182	0.105868	0.454545	1	0.62149	0.633333	0.210624	-0.1	1	0.818667	0.833333	0.171051	0.166667	1	0.8032	0.8	0.16976	0.2	1	optic_nerve_abnormality	alt_u_l	rbc_m_ul	lvef_percent	cysc_egfr	total_protein_intake_percent_rda	incomplete_protein_percent_rda
3772	1000	9	0.811546	0.111769	0.818182	0.102002	0.454545	1	0.619108	0.633333	0.206375	-0.137931	1	0.837	0.833333	0.147789	0.333333	1	0.781	0.8	0.171897	0	1	fsiq	optic_nerve_abnormality	alt_u_l	rbc_m_ul	sn_hearing_loss	lvef_percent	cysc_egfr	total_protein_intake_percent_rda	incomplete_protein_percent_rda
1438	1000	7	0.811454	0.108867	0.818182	0.0992416	0.454545	1	0.617182	0.633333	0.200208	-0.178571	1	0.86	0.833333	0.156639	0.166667	1	0.7532	0.8	0.179338	0	1	optic_nerve_abnormality	wbc_k_ul	rbc_m_ul	lvef_percent	cysc_egfr	ht_z_score	incomplete_protein_percent_rda
3237	1000	5	0.811454	0.117192	0.818182	0.112082	0.363636	1	0.619019	0.633333	0.227302	-0.262295	1	0.826833	0.833333	0.156557	0.166667	1	0.793	0.8	0.202069	0	1	fsiq	optic_nerve_abnormality	rbc_m_ul	sn_hearing_loss	ht_z_score
2560	1000	10	0.811364	0.114892	0.818182	0.109877	0.181818	1	0.617111	0.633333	0.224552	-0.622951	1	0.8445	0.833333	0.14016	0.166667	1	0.7716	0.8	0.199081	0	1	fsiq	wbc_k_ul	rbc_m_ul	platelets_k_ul	sn_hearing_loss	lvef_percent	cysc_egfr	ht_z_score	total_protein_intake_percent_rda	incomplete_protein_percent_rda
1776	1000	9	0.811273	0.112519	0.818182	0.106934	0.272727	1	0.621	0.633333	0.213321	-0.466667	1	0.812167	0.833333	0.164134	0.166667	1	0.8102	0.8	0.170308	0.2	1	optic_nerve_abnormality	alt_u_l	rbc_m_ul	platelets_k_ul	sn_hearing_loss	cysc_egfr	ht_z_score	total_protein_intake_percent_rda	incomplete_protein_percent_rda
3582	1000	10	0.811273	0.120927	0.818182	0.113756	0.363636	1	0.61719	0.633333	0.230924	-0.305085	1	0.845667	0.833333	0.156116	0	1	0.77	0.8	0.202635	0	1	fsiq	optic_nerve_abnormality	wbc_k_ul	rbc_m_ul	platelets_k_ul	sn_hearing_loss	lvef_percent	cysc_egfr	ht_z_score	incomplete_protein_percent_rda
776	1000	5	0.811273	0.116921	0.818182	0.109759	0.363636	1	0.61833	0.633333	0.222088	-0.350877	1	0.8385	0.833333	0.156607	0.166667	1	0.7786	0.8	0.184651	0	1	alt_u_l	wbc_k_ul	ht_z_score	total_protein_intake_percent_rda	incomplete_protein_percent_rda
726	1000	6	0.811091	0.11321	0.818182	0.105833	0.272727	1	0.619595	0.633333	0.211716	-0.419355	1	0.824667	0.833333	0.174992	0.166667	1	0.7948	0.8	0.18506	0.2	1	alt_u_l	rbc_m_ul	platelets_k_ul	lvef_percent	ht_z_score	incomplete_protein_percent_rda
1157	1000	3	0.811	0.110439	0.818182	0.10164	0.454545	1	0.613408	0.62069	0.206183	-0.1	1	0.889833	1	0.155183	0.166667	1	0.7164	0.8	0.193102	0.2	1	optic_nerve_abnormality	rbc_m_ul	ht_z_score
3460	1000	6	0.811	0.109664	0.818182	0.0993347	0.454545	1	0.613669	0.62069	0.204749	-0.137931	1	0.875	0.833333	0.140654	0.166667	1	0.7342	0.8	0.207831	0	1	fsiq	optic_nerve_abnormality	wbc_k_ul	rbc_m_ul	total_protein_intake_percent_rda	incomplete_protein_percent_rda
3800	1000	9	0.811	0.107981	0.818182	0.0977395	0.363636	1	0.617098	0.633333	0.198865	-0.262295	1	0.8425	0.833333	0.136692	0.166667	1	0.7732	0.8	0.17582	0	1	fsiq	optic_nerve_abnormality	alt_u_l	rbc_m_ul	platelets_k_ul	lvef_percent	ht_z_score	total_protein_intake_percent_rda	incomplete_protein_percent_rda
2584	1000	6	0.810818	0.115917	0.818182	0.10863	0.272727	1	0.615383	0.633333	0.222741	-0.466667	1	0.8535	0.833333	0.145212	0.166667	1	0.7596	0.8	0.199418	0	1	fsiq	alt_u_l	lvef_percent	ht_z_score	total_protein_intake_percent_rda	incomplete_protein_percent_rda
3293	1000	7	0.810818	0.119329	0.818182	0.111931	0.363636	1	0.616387	0.633333	0.226453	-0.262295	1	0.849833	0.833333	0.154745	0.166667	1	0.764	0.8	0.186383	0.2	1	fsiq	optic_nerve_abnormality	rbc_m_ul	platelets_k_ul	lvef_percent	cysc_egfr	ht_z_score
2377	1000	4	0.810727	0.108891	0.818182	0.0975072	0.545454	1	0.611196	0.62069	0.202964	0	1	0.8965	0.833333	0.119009	0.333333	1	0.7078	0.8	0.196718	0	1	fsiq	wbc_k_ul	platelets_k_ul	cysc_egfr
3764	1000	8	0.810727	0.11388	0.818182	0.105102	0.272727	1	0.617892	0.633333	0.21159	-0.419355	1	0.833333	0.833333	0.15063	0.166667	1	0.7836	0.8	0.167568	0.2	1	fsiq	optic_nerve_abnormality	alt_u_l	rbc_m_ul	sn_hearing_loss	lvef_percent	total_protein_intake_percent_rda	incomplete_protein_percent_rda
2482	1000	6	0.810636	0.110673	0.818182	0.100878	0.454545	1	0.615404	0.633333	0.206846	-0.178571	1	0.848833	0.833333	0.139946	0.333333	1	0.7648	0.8	0.19349	0	1	fsiq	wbc_k_ul	rbc_m_ul	sn_hearing_loss	lvef_percent	incomplete_protein_percent_rda
2849	1000	4	0.810636	0.112278	0.818182	0.102344	0.454545	1	0.613339	0.633333	0.20904	-0.0645161	1	0.879167	0.833333	0.133335	0.166667	1	0.7284	0.8	0.178059	0.2	1	fsiq	alt_u_l	wbc_k_ul	sn_hearing_loss
662	1000	5	0.810636	0.114655	0.818182	0.105292	0.454545	1	0.618685	0.633333	0.211765	-0.137931	1	0.821167	0.833333	0.174704	0.166667	1	0.798	0.8	0.19171	0.2	1	alt_u_l	rbc_m_ul	lvef_percent	ht_z_score	incomplete_protein_percent_rda
197	1000	3	0.810546	0.104831	0.818182	0.0923511	0.545454	1	0.618353	0.633333	0.186627	0.0350877	1	0.815833	0.833333	0.151914	0.333333	1	0.8042	0.8	0.184977	0.2	1	rbc_m_ul	platelets_k_ul	ht_z_score
2251	1000	5	0.810546	0.116643	0.818182	0.106806	0.454545	1	0.612515	0.633333	0.221184	-0.178571	1	0.875	0.833333	0.133348	0.333333	1	0.7332	0.8	0.207608	0	1	fsiq	rbc_m_ul	platelets_k_ul	cysc_egfr	total_protein_intake_percent_rda
1410	1000	4	0.810454	0.107934	0.818182	0.0963335	0.454545	1	0.624361	0.633333	0.188552	-0.178571	1	0.7555	0.833333	0.176386	0.166667	1	0.8764	1	0.153449	0	1	optic_nerve_abnormality	wbc_k_ul	rbc_m_ul	incomplete_protein_percent_rda
3205	1000	4	0.810454	0.11782	0.818182	0.108833	0.454545	1	0.612679	0.633333	0.224253	-0.137931	1	0.871667	0.833333	0.150547	0.333333	1	0.737	0.8	0.218629	0	1	fsiq	optic_nerve_abnormality	rbc_m_ul	ht_z_score
3546	1000	8	0.810364	0.115666	0.818182	0.106561	0.454545	1	0.613051	0.633333	0.219897	-0.178571	1	0.862833	0.833333	0.134404	0.333333	1	0.7474	0.8	0.210041	0	1	fsiq	optic_nerve_abnormality	wbc_k_ul	rbc_m_ul	platelets_k_ul	lvef_percent	cysc_egfr	incomplete_protein_percent_rda
1680	1000	7	0.810273	0.123374	0.818182	0.115316	0.454545	1	0.617299	0.633333	0.232898	-0.137931	1	0.8235	0.833333	0.159899	0.166667	1	0.7944	0.8	0.19143	0.2	1	optic_nerve_abnormality	alt_u_l	rbc_m_ul	cysc_egfr	ht_z_score	total_protein_intake_percent_rda	incomplete_protein_percent_rda
790	1000	5	0.810273	0.122062	0.818182	0.114741	0.363636	1	0.616014	0.633333	0.231819	-0.262295	1	0.840333	0.833333	0.162377	0	1	0.7742	0.8	0.193421	0.2	1	alt_u_l	wbc_k_ul	lvef_percent	ht_z_score	incomplete_protein_percent_rda
1727	1000	8	0.810182	0.115618	0.818182	0.106702	0.272727	1	0.621005	0.633333	0.211258	-0.375	1	0.789833	0.833333	0.180897	0	1	0.8346	0.8	0.169208	0.2	1	optic_nerve_abnormality	alt_u_l	rbc_m_ul	sn_hearing_loss	lvef_percent	cysc_egfr	ht_z_score	total_protein_intake_percent_rda
2508	1000	7	0.810182	0.112093	0.818182	0.102026	0.545454	1	0.610626	0.62069	0.212806	0	1	0.880667	0.833333	0.126042	0.333333	1	0.7256	0.8	0.22062	0	1	fsiq	wbc_k_ul	rbc_m_ul	platelets_k_ul	cysc_egfr	total_protein_intake_percent_rda	incomplete_protein_percent_rda
2373	1000	4	0.810091	0.117857	0.818182	0.109941	0.363636	1	0.610375	0.633333	0.227512	-0.305085	1	0.890833	1	0.137301	0	1	0.7132	0.8	0.208493	0	1	fsiq	wbc_k_ul	platelets_k_ul	ht_z_score
430	1000	6	0.810091	0.118781	0.818182	0.110467	0.454545	1	0.614109	0.62069	0.222052	-0.1	1	0.867333	0.833333	0.162218	0.333333	1	0.7414	0.8	0.174575	0.2	1	wbc_k_ul	rbc_m_ul	sn_hearing_loss	cysc_egfr	ht_z_score	incomplete_protein_percent_rda
208	1000	6	0.81	0.11774	0.818182	0.108152	0.454545	1	0.61585	0.633333	0.220614	-0.137931	1	0.825333	0.833333	0.148931	0.333333	1	0.7916	0.8	0.203103	0.2	1	rbc_m_ul	platelets_k_ul	cysc_egfr	ht_z_score	total_protein_intake_percent_rda	incomplete_protein_percent_rda
2451	1000	5	0.81	0.10832	0.818182	0.0954763	0.545454	1	0.611105	0.633333	0.198368	0.0350877	1	0.876833	0.833333	0.132656	0.5	1	0.7298	0.8	0.209848	0.2	1	fsiq	wbc_k_ul	rbc_m_ul	lvef_percent	total_protein_intake_percent_rda
2824	1000	6	0.81	0.113845	0.818182	0.10314	0.454545	1	0.613373	0.633333	0.212089	-0.1	1	0.854667	0.833333	0.136452	0.5	1	0.7564	0.8	0.197733	0	1	fsiq	alt_u_l	wbc_k_ul	ht_z_score	total_protein_intake_percent_rda	incomplete_protein_percent_rda
135	1000	3	0.809909	0.116049	0.818182	0.105551	0.454545	1	0.611193	0.633333	0.217357	-0.178571	1	0.8785	0.833333	0.138469	0	1	0.7276	0.8	0.202977	0	1	rbc_m_ul	ht_z_score	total_protein_intake_percent_rda
2279	1000	6	0.809909	0.110161	0.818182	0.0983286	0.454545	1	0.616153	0.633333	0.200443	-0.137931	1	0.825333	0.833333	0.147052	0.333333	1	0.7914	0.8	0.184825	0	1	fsiq	rbc_m_ul	platelets_k_ul	sn_hearing_loss	ht_z_score	total_protein_intake_percent_rda
1744	1000	8	0.809818	0.1148	0.818182	0.105426	0.363636	1	0.616966	0.633333	0.211936	-0.305085	1	0.820333	0.833333	0.15976	0.166667	1	0.7972	0.8	0.178281	0.2	1	optic_nerve_abnormality	alt_u_l	rbc_m_ul	platelets_k_ul	cysc_egfr	ht_z_score	total_protein_intake_percent_rda	incomplete_protein_percent_rda
2222	1000	6	0.809818	0.118819	0.818182	0.109733	0.454545	1	0.615566	0.633333	0.222868	-0.178571	1	0.828667	0.833333	0.154387	0.333333	1	0.7872	0.8	0.197472	0	1	fsiq	rbc_m_ul	sn_hearing_loss	cysc_egfr	ht_z_score	incomplete_protein_percent_rda
136	1000	4	0.809727	0.115508	0.818182	0.105693	0.363636	1	0.610939	0.633333	0.216938	-0.222222	1	0.881333	0.833333	0.135782	0.166667	1	0.7238	0.8	0.190657	0	1	rbc_m_ul	ht_z_score	total_protein_intake_percent_rda	incomplete_protein_percent_rda
1526	1000	8	0.809727	0.117211	0.818182	0.106784	0.454545	1	0.615122	0.633333	0.217574	-0.137931	1	0.829	0.833333	0.157429	0	1	0.7866	0.8	0.206841	0.2	1	optic_nerve_abnormality	wbc_k_ul	rbc_m_ul	platelets_k_ul	sn_hearing_loss	lvef_percent	ht_z_score	incomplete_protein_percent_rda
1728	1000	9	0.809727	0.11806	0.818182	0.107247	0.454545	1	0.618141	0.633333	0.215002	-0.137931	1	0.804333	0.833333	0.164714	0.333333	1	0.8162	0.8	0.178576	0.2	1	optic_nerve_abnormality	alt_u_l	rbc_m_ul	sn_hearing_loss	lvef_percent	cysc_egfr	ht_z_score	total_protein_intake_percent_rda	incomplete_protein_percent_rda
504	1000	8	0.809727	0.125724	0.818182	0.118812	0.363636	1	0.6161	0.633333	0.240586	-0.305085	1	0.821667	0.833333	0.158641	0.166667	1	0.7954	0.8	0.19692	0	1	wbc_k_ul	rbc_m_ul	platelets_k_ul	sn_hearing_loss	lvef_percent	ht_z_score	total_protein_intake_percent_rda	incomplete_protein_percent_rda
2266	1000	6	0.809454	0.115396	0.818182	0.104451	0.363636	1	0.610504	0.62069	0.213876	-0.184615	1	0.880167	0.833333	0.135267	0	1	0.7246	0.8	0.188654	0.2	1	fsiq	rbc_m_ul	platelets_k_ul	lvef_percent	cysc_egfr	incomplete_protein_percent_rda
1592	1000	7	0.809364	0.125162	0.818182	0.118087	0.272727	1	0.616682	0.633333	0.237947	-0.517241	1	0.808167	0.833333	0.168426	0	1	0.8108	0.8	0.196779	0	1	optic_nerve_abnormality	alt_u_l	sn_hearing_loss	lvef_percent	ht_z_score	total_protein_intake_percent_rda	incomplete_protein_percent_rda
453	1000	4	0.809273	0.10925	0.818182	0.0960162	0.454545	1	0.6157	0.633333	0.193606	-0.0645161	1	0.818167	0.833333	0.148278	0.166667	1	0.7986	0.8	0.175923	0.2	1	wbc_k_ul	rbc_m_ul	platelets_k_ul	ht_z_score
1725	1000	7	0.809182	0.116976	0.818182	0.106739	0.454545	1	0.61793	0.633333	0.211965	-0.1	1	0.801167	0.833333	0.184916	0.166667	1	0.8188	0.8	0.179105	0.2	1	optic_nerve_abnormality	alt_u_l	rbc_m_ul	sn_hearing_loss	lvef_percent	cysc_egfr	ht_z_score
3441	1000	6	0.809091	0.121439	0.818182	0.114545	0.272727	1	0.611165	0.633333	0.230845	-0.419355	1	0.8745	0.916667	0.161841	0	1	0.7306	0.8	0.182803	0	1	fsiq	optic_nerve_abnormality	wbc_k_ul	platelets_k_ul	sn_hearing_loss	lvef_percent
3562	1000	8	0.809091	0.11948	0.818182	0.111024	0.272727	1	0.61063	0.62069	0.226797	-0.517241	1	0.869333	0.833333	0.149643	0.166667	1	0.7368	0.8	0.200514	0	1	fsiq	optic_nerve_abnormality	wbc_k_ul	rbc_m_ul	platelets_k_ul	sn_hearing_loss	cysc_egfr	incomplete_protein_percent_rda
3774	1000	9	0.809	0.122953	0.818182	0.115437	0.272727	1	0.615374	0.633333	0.232822	-0.419355	1	0.818	0.833333	0.163342	0.166667	1	0.7982	0.8	0.185016	0	1	fsiq	optic_nerve_abnormality	alt_u_l	rbc_m_ul	sn_hearing_loss	lvef_percent	cysc_egfr	ht_z_score	incomplete_protein_percent_rda
777	1000	3	0.809	0.111664	0.818182	0.0995859	0.454545	1	0.619677	0.633333	0.196974	-0.1	1	0.772	0.833333	0.162577	0.166667	1	0.8534	0.8	0.154182	0.2	1	alt_u_l	wbc_k_ul	cysc_egfr
3433	1000	6	0.808909	0.115291	0.818182	0.103528	0.454545	1	0.60955	0.62069	0.21093	-0.0645161	1	0.883833	1	0.144139	0.333333	1	0.719	0.8	0.180642	0	1	fsiq	optic_nerve_abnormality	wbc_k_ul	platelets_k_ul	sn_hearing_loss	cysc_egfr
202	1000	4	0.808818	0.128547	0.818182	0.121089	0.363636	1	0.616652	0.633333	0.244348	-0.305085	1	0.791667	0.833333	0.161627	0.166667	1	0.8294	0.8	0.194765	0	1	rbc_m_ul	platelets_k_ul	cysc_egfr	incomplete_protein_percent_rda
1557	1000	4	0.808727	0.114496	0.818182	0.102951	0.363636	1	0.619168	0.633333	0.203438	-0.305085	1	0.772167	0.833333	0.15962	0.166667	1	0.8526	0.8	0.147835	0	1	optic_nerve_abnormality	alt_u_l	lvef_percent	ht_z_score
2294	1000	7	0.808727	0.120816	0.818182	0.109644	0.454545	1	0.613553	0.633333	0.222087	-0.1	1	0.828	0.833333	0.149609	0.333333	1	0.7856	0.8	0.186514	0.2	1	fsiq	rbc_m_ul	platelets_k_ul	sn_hearing_loss	lvef_percent	ht_z_score	incomplete_protein_percent_rda
1601	1000	3	0.808636	0.124957	0.818182	0.11598	0.363636	1	0.618418	0.633333	0.230578	-0.305085	1	0.780167	0.833333	0.169006	0.166667	1	0.8428	0.8	0.159605	0.2	1	optic_nerve_abnormality	alt_u_l	platelets_k_ul
799	1000	6	0.808636	0.117494	0.818182	0.108155	0.181818	1	0.616014	0.633333	0.216065	-0.677966	1	0.808167	0.833333	0.163738	0.166667	1	0.8092	0.8	0.16304	0	1	alt_u_l	wbc_k_ul	lvef_percent	cysc_egfr	ht_z_score	total_protein_intake_percent_rda
2030	1000	9	0.808546	0.123152	0.818182	0.11363	0.363636	1	0.615008	0.633333	0.22745	-0.305085	1	0.8155	0.833333	0.171805	0.166667	1	0.8002	0.8	0.18175	0.2	1	optic_nerve_abnormality	alt_u_l	wbc_k_ul	rbc_m_ul	platelets_k_ul	sn_hearing_loss	cysc_egfr	ht_z_score	incomplete_protein_percent_rda
2197	1000	4	0.808546	0.119427	0.818182	0.11008	0.272727	1	0.607259	0.633333	0.228254	-0.419355	1	0.880833	0.833333	0.136875	0.166667	1	0.7218	0.8	0.225867	0	1	fsiq	rbc_m_ul	lvef_percent	ht_z_score
2256	1000	7	0.808454	0.115113	0.818182	0.103925	0.363636	1	0.609787	0.633333	0.214631	-0.305085	1	0.856167	0.833333	0.129189	0.333333	1	0.7512	0.8	0.19854	0	1	fsiq	rbc_m_ul	platelets_k_ul	cysc_egfr	ht_z_score	total_protein_intake_percent_rda	incomplete_protein_percent_rda
599	1000	5	0.808454	0.123456	0.818182	0.114601	0.363636	1	0.616374	0.633333	0.228684	-0.350877	1	0.7995	0.833333	0.173916	0.166667	1	0.8192	0.8	0.173151	0	1	alt_u_l	platelets_k_ul	lvef_percent	ht_z_score	total_protein_intake_percent_rda
1752	1000	8	0.808364	0.113534	0.818182	0.101133	0.272727	1	0.61485	0.633333	0.202899	-0.419355	1	0.8085	0.833333	0.155427	0.166667	1	0.8082	0.8	0.173213	0.2	1	optic_nerve_abnormality	alt_u_l	rbc_m_ul	platelets_k_ul	lvef_percent	ht_z_score	total_protein_intake_percent_rda	incomplete_protein_percent_rda
1734	1000	6	0.808182	0.118296	0.818182	0.106611	0.363636	1	0.61425	0.633333	0.213105	-0.184615	1	0.819	0.833333	0.171404	0	1	0.7952	0.8	0.170664	0	1	optic_nerve_abnormality	alt_u_l	rbc_m_ul	platelets_k_ul	ht_z_score	incomplete_protein_percent_rda
1842	1000	6	0.808182	0.125819	0.818182	0.11562	0.363636	1	0.615009	0.633333	0.230744	-0.222222	1	0.807	0.833333	0.176711	0.166667	1	0.8096	0.8	0.183798	0.2	1	optic_nerve_abnormality	alt_u_l	wbc_k_ul	sn_hearing_loss	lvef_percent	incomplete_protein_percent_rda
2336	1000	7	0.808182	0.120657	0.818182	0.10899	0.363636	1	0.609702	0.633333	0.224726	-0.305085	1	0.848333	0.833333	0.130652	0.333333	1	0.76	0.8	0.204259	0	1	fsiq	wbc_k_ul	lvef_percent	cysc_egfr	ht_z_score	total_protein_intake_percent_rda	incomplete_protein_percent_rda
237	1000	5	0.808182	0.130311	0.818182	0.121072	0.363636	1	0.615137	0.633333	0.242388	-0.262295	1	0.800333	0.833333	0.171095	0.166667	1	0.8176	0.8	0.19028	0	1	rbc_m_ul	platelets_k_ul	sn_hearing_loss	cysc_egfr	ht_z_score
3554	1000	7	0.808182	0.115333	0.818182	0.104178	0.272727	1	0.608935	0.62069	0.213554	-0.419355	1	0.862833	0.833333	0.140077	0.166667	1	0.7426	0.8	0.200563	0	1	fsiq	optic_nerve_abnormality	wbc_k_ul	rbc_m_ul	platelets_k_ul	sn_hearing_loss	incomplete_protein_percent_rda
2425	1000	6	0.808091	0.116517	0.818182	0.10555	0.272727	1	0.607707	0.62069	0.215227	-0.419355	1	0.8835	1	0.14387	0.166667	1	0.7176	0.8	0.184944	0	1	fsiq	wbc_k_ul	platelets_k_ul	sn_hearing_loss	lvef_percent	cysc_egfr
856	1000	7	0.808091	0.126897	0.818182	0.119379	0.272727	1	0.611567	0.633333	0.242298	-0.466667	1	0.835333	0.833333	0.164218	0.333333	1	0.7754	0.8	0.203854	0	1	alt_u_l	wbc_k_ul	platelets_k_ul	lvef_percent	ht_z_score	total_protein_intake_percent_rda	incomplete_protein_percent_rda
3839	1000	10	0.808	0.117553	0.818182	0.106049	0.363636	1	0.613389	0.633333	0.213083	-0.262295	1	0.8185	0.833333	0.161935	0.166667	1	0.7954	0.8	0.178131	0.2	1	fsiq	optic_nerve_abnormality	alt_u_l	rbc_m_ul	platelets_k_ul	sn_hearing_loss	lvef_percent	cysc_egfr	ht_z_score	total_protein_intake_percent_rda
2341	1000	4	0.807818	0.118985	0.818182	0.109184	0.363636	1	0.606067	0.627012	0.224801	-0.350877	1	0.890333	1	0.140411	0.166667	1	0.7088	0.8	0.197893	0	1	fsiq	wbc_k_ul	sn_hearing_loss	ht_z_score
3459	1000	5	0.807546	0.118789	0.818182	0.10713	0.454545	1	0.606575	0.62069	0.221093	-0.178571	1	0.870667	0.833333	0.145544	0.333333	1	0.7318	0.8	0.216508	0	1	fsiq	optic_nerve_abnormality	wbc_k_ul	rbc_m_ul	total_protein_intake_percent_rda
3836	1000	10	0.807546	0.115653	0.818182	0.101825	0.454545	1	0.610346	0.633333	0.207647	-0.178571	1	0.837667	0.833333	0.142795	0.166667	1	0.7714	0.8	0.178364	0	1	fsiq	optic_nerve_abnormality	alt_u_l	rbc_m_ul	platelets_k_ul	sn_hearing_loss	lvef_percent	cysc_egfr	total_protein_intake_percent_rda	incomplete_protein_percent_rda
3838	1000	10	0.807546	0.128459	0.818182	0.118566	0.363636	1	0.612331	0.633333	0.23911	-0.305085	1	0.817833	0.833333	0.16409	0.166667	1	0.7952	0.8	0.186794	0	1	fsiq	optic_nerve_abnormality	alt_u_l	rbc_m_ul	platelets_k_ul	sn_hearing_loss	lvef_percent	cysc_egfr	ht_z_score	incomplete_protein_percent_rda
1709	1000	6	0.807364	0.120567	0.818182	0.107958	0.454545	1	0.61342	0.633333	0.214877	-0.1	1	0.809	0.833333	0.181496	0	1	0.8054	0.8	0.179452	0.2	1	optic_nerve_abnormality	alt_u_l	rbc_m_ul	sn_hearing_loss	cysc_egfr	ht_z_score
3584	1000	11	0.807182	0.123639	0.818182	0.112223	0.454545	1	0.608015	0.633333	0.230684	-0.178571	1	0.8425	0.833333	0.142664	0.166667	1	0.7648	0.8	0.215052	0	1	fsiq	optic_nerve_abnormality	wbc_k_ul	rbc_m_ul	platelets_k_ul	sn_hearing_loss	lvef_percent	cysc_egfr	ht_z_score	total_protein_intake_percent_rda	incomplete_protein_percent_rda
421	1000	4	0.807182	0.119925	0.818182	0.106939	0.363636	1	0.610161	0.633333	0.21641	-0.222222	1	0.828	0.833333	0.153281	0.166667	1	0.7822	0.8	0.194939	0.2	1	wbc_k_ul	rbc_m_ul	sn_hearing_loss	ht_z_score
2213	1000	4	0.806909	0.122989	0.818182	0.111196	0.363636	1	0.608114	0.633333	0.228479	-0.262295	1	0.835167	0.833333	0.147164	0.166667	1	0.773	0.8	0.215772	0	1	fsiq	rbc_m_ul	sn_hearing_loss	ht_z_score
3905	1000	5	0.806909	0.115264	0.818182	0.101716	0.272727	1	0.607596	0.633333	0.205641	-0.419355	1	0.8595	0.833333	0.145976	0.166667	1	0.7438	0.8	0.17097	0	1	fsiq	optic_nerve_abnormality	alt_u_l	wbc_k_ul	platelets_k_ul
1861	1000	5	0.806818	0.124856	0.818182	0.113579	0.363636	1	0.61239	0.633333	0.227758	-0.262295	1	0.801667	0.833333	0.161317	0.166667	1	0.813	0.8	0.172455	0	1	optic_nerve_abnormality	alt_u_l	wbc_k_ul	platelets_k_ul	ht_z_score
3841	1000	4	0.806727	0.113542	0.818182	0.0982193	0.454545	1	0.607315	0.633333	0.199148	-0.0645161	1	0.8575	0.833333	0.141293	0.166667	1	0.7458	0.8	0.168079	0	1	fsiq	optic_nerve_abnormality	alt_u_l	wbc_k_ul
1518	1000	8	0.806636	0.129536	0.818182	0.118341	0.363636	1	0.608686	0.633333	0.238454	-0.222222	1	0.8395	0.833333	0.17278	0.166667	1	0.7672	0.8	0.197594	0.2	1	optic_nerve_abnormality	wbc_k_ul	rbc_m_ul	platelets_k_ul	sn_hearing_loss	cysc_egfr	ht_z_score	incomplete_protein_percent_rda
167	1000	4	0.806636	0.116603	0.818182	0.103019	0.363636	1	0.612136	0.633333	0.206275	-0.262295	1	0.799167	0.833333	0.169313	0.166667	1	0.8156	0.8	0.182948	0.2	1	rbc_m_ul	sn_hearing_loss	ht_z_score	total_protein_intake_percent_rda
2177	1000	2	0.806636	0.109539	0.818182	0.0930617	0.454545	1	0.602034	0.62069	0.194891	-0.178571	1	0.901167	1	0.127578	0.333333	1	0.6932	0.8	0.205709	0	1	fsiq	rbc_m_ul
2600	1000	6	0.806636	0.121637	0.818182	0.109632	0.363636	1	0.606727	0.633333	0.226662	-0.350877	1	0.842167	0.833333	0.136714	0.333333	1	0.764	0.8	0.214733	0	1	fsiq	alt_u_l	sn_hearing_loss	ht_z_score	total_protein_intake_percent_rda	incomplete_protein_percent_rda
1553	1000	3	0.806546	0.120762	0.818182	0.107065	0.363636	1	0.611956	0.633333	0.213248	-0.222222	1	0.804167	0.833333	0.152316	0.166667	1	0.8094	0.8	0.14958	0.4	1	optic_nerve_abnormality	alt_u_l	lvef_percent
1844	1000	7	0.806546	0.129071	0.818182	0.117455	0.272727	1	0.611288	0.633333	0.235098	-0.517241	1	0.809667	0.833333	0.172635	0.166667	1	0.8028	0.8	0.183155	0	1	optic_nerve_abnormality	alt_u_l	wbc_k_ul	sn_hearing_loss	lvef_percent	total_protein_intake_percent_rda	incomplete_protein_percent_rda
2048	1000	11	0.806546	0.124739	0.818182	0.112196	0.454545	1	0.611376	0.633333	0.225182	-0.1	1	0.803667	0.833333	0.167774	0.166667	1	0.81	0.8	0.188933	0.2	1	optic_nerve_abnormality	alt_u_l	wbc_k_ul	rbc_m_ul	platelets_k_ul	sn_hearing_loss	lvef_percent	cysc_egfr	ht_z_score	total_protein_intake_percent_rda	incomplete_protein_percent_rda
1773	1000	7	0.806273	0.124036	0.818182	0.111018	0.363636	1	0.61177	0.633333	0.221191	-0.305085	1	0.799667	0.833333	0.177195	0.166667	1	0.8142	0.8	0.178073	0.2	1	optic_nerve_abnormality	alt_u_l	rbc_m_ul	platelets_k_ul	sn_hearing_loss	cysc_egfr	ht_z_score
3318	1000	8	0.806273	0.125953	0.818182	0.114032	0.363636	1	0.608713	0.633333	0.230899	-0.262295	1	0.822333	0.833333	0.15991	0.166667	1	0.787	0.8	0.200976	0.2	1	fsiq	optic_nerve_abnormality	rbc_m_ul	platelets_k_ul	sn_hearing_loss	lvef_percent	ht_z_score	incomplete_protein_percent_rda
1724	1000	8	0.806091	0.123711	0.818182	0.111371	0.363636	1	0.61117	0.633333	0.222904	-0.262295	1	0.798833	0.833333	0.171854	0.166667	1	0.8148	0.8	0.181918	0.2	1	optic_nerve_abnormality	alt_u_l	rbc_m_ul	sn_hearing_loss	lvef_percent	cysc_egfr	total_protein_intake_percent_rda	incomplete_protein_percent_rda
1801	1000	4	0.806091	0.117132	0.818182	0.102149	0.454545	1	0.613098	0.633333	0.202602	-0.1	1	0.777167	0.833333	0.153322	0.166667	1	0.8408	0.8	0.15006	0.2	1	optic_nerve_abnormality	alt_u_l	wbc_k_ul	cysc_egfr
2545	1000	6	0.806091	0.119283	0.818182	0.105731	0.272727	1	0.605268	0.633333	0.217922	-0.466667	1	0.850167	0.833333	0.144871	0.166667	1	0.7532	0.8	0.212261	0	1	fsiq	wbc_k_ul	rbc_m_ul	platelets_k_ul	sn_hearing_loss	lvef_percent
3832	1000	10	0.806091	0.12207	0.818182	0.108053	0.363636	1	0.607484	0.633333	0.221243	-0.305085	1	0.8305	0.833333	0.145437	0.333333	1	0.7768	0.8	0.193233	0	1	fsiq	optic_nerve_abnormality	alt_u_l	rbc_m_ul	platelets_k_ul	sn_hearing_loss	lvef_percent	ht_z_score	total_protein_intake_percent_rda	incomplete_protein_percent_rda
2257	1000	4	0.805818	0.115046	0.818182	0.099199	0.363636	1	0.602166	0.62069	0.204479	-0.262295	1	0.886833	1	0.147266	0	1	0.7086	0.8	0.201312	0	1	fsiq	rbc_m_ul	platelets_k_ul	lvef_percent
2524	1000	8	0.805818	0.121992	0.818182	0.107754	0.454545	1	0.60272	0.62069	0.222965	-0.0645161	1	0.870667	0.833333	0.135656	0.333333	1	0.728	0.8	0.214247	0	1	fsiq	wbc_k_ul	rbc_m_ul	platelets_k_ul	lvef_percent	cysc_egfr	total_protein_intake_percent_rda	incomplete_protein_percent_rda
670	1000	6	0.805818	0.127779	0.818182	0.116887	0.363636	1	0.609241	0.633333	0.234556	-0.305085	1	0.816667	0.833333	0.177415	0.333333	1	0.7928	0.8	0.187999	0.2	1	alt_u_l	rbc_m_ul	lvef_percent	cysc_egfr	ht_z_score	incomplete_protein_percent_rda
2491	1000	7	0.805636	0.119961	0.818182	0.10501	0.454545	1	0.602864	0.627012	0.216854	-0.178571	1	0.868333	0.833333	0.139104	0.333333	1	0.7304	0.8	0.207265	0	1	fsiq	wbc_k_ul	rbc_m_ul	sn_hearing_loss	lvef_percent	cysc_egfr	total_protein_intake_percent_rda
3760	1000	9	0.805636	0.116389	0.818182	0.102539	0.272727	1	0.607967	0.633333	0.206863	-0.466667	1	0.823667	0.833333	0.154695	0.333333	1	0.784	0.8	0.173245	0.2	1	fsiq	optic_nerve_abnormality	alt_u_l	rbc_m_ul	sn_hearing_loss	cysc_egfr	ht_z_score	total_protein_intake_percent_rda	incomplete_protein_percent_rda
3491	1000	6	0.805546	0.120239	0.818182	0.106214	0.363636	1	0.603598	0.62069	0.217416	-0.222222	1	0.862	0.833333	0.14825	0.166667	1	0.7378	0.8	0.203107	0.2	1	fsiq	optic_nerve_abnormality	wbc_k_ul	rbc_m_ul	sn_hearing_loss	total_protein_intake_percent_rda
1167	1000	5	0.805454	0.124999	0.818182	0.112077	0.363636	1	0.605203	0.633333	0.226583	-0.262295	1	0.846167	0.833333	0.165501	0.166667	1	0.7566	0.8	0.203465	0.2	1	optic_nerve_abnormality	rbc_m_ul	cysc_egfr	ht_z_score	total_protein_intake_percent_rda
2328	1000	6	0.805454	0.116009	0.818182	0.100397	0.363636	1	0.603096	0.633333	0.207792	-0.305085	1	0.858833	0.833333	0.13273	0.333333	1	0.7414	0.8	0.206127	0	1	fsiq	wbc_k_ul	lvef_percent	ht_z_score	total_protein_intake_percent_rda	incomplete_protein_percent_rda
888	1000	8	0.805454	0.120056	0.818182	0.104436	0.454545	1	0.606848	0.633333	0.212533	-0.0645161	1	0.821	0.833333	0.144268	0.333333	1	0.7868	0.8	0.194174	0.2	1	alt_u_l	wbc_k_ul	platelets_k_ul	sn_hearing_loss	lvef_percent	ht_z_score	total_protein_intake_percent_rda	incomplete_protein_percent_rda
2483	1000	6	0.805364	0.117919	0.818182	0.102222	0.454545	1	0.603087	0.633333	0.210726	-0.1	1	0.858333	0.833333	0.141049	0.333333	1	0.7418	0.8	0.20875	0.2	1	fsiq	wbc_k_ul	rbc_m_ul	sn_hearing_loss	lvef_percent	total_protein_intake_percent_rda
3506	1000	7	0.805364	0.119597	0.818182	0.104226	0.454545	1	0.604299	0.633333	0.214715	-0.137931	1	0.841	0.833333	0.144975	0.333333	1	0.7626	0.8	0.216999	0	1	fsiq	optic_nerve_abnormality	wbc_k_ul	rbc_m_ul	sn_hearing_loss	lvef_percent	incomplete_protein_percent_rda
3577	1000	8	0.805364	0.126035	0.818182	0.114006	0.272727	1	0.60409	0.633333	0.23294	-0.419355	1	0.851	0.833333	0.158786	0.166667	1	0.7506	0.8	0.212897	0	1	fsiq	optic_nerve_abnormality	wbc_k_ul	rbc_m_ul	platelets_k_ul	sn_hearing_loss	lvef_percent	cysc_egfr
816	1000	7	0.805273	0.122268	0.818182	0.108531	0.363636	1	0.60667	0.633333	0.221064	-0.305085	1	0.818	0.833333	0.147226	0.333333	1	0.79	0.8	0.198038	0	1	alt_u_l	wbc_k_ul	sn_hearing_loss	cysc_egfr	ht_z_score	total_protein_intake_percent_rda	incomplete_protein_percent_rda
3507	1000	7	0.805182	0.119222	0.818182	0.103567	0.363636	1	0.602417	0.633333	0.213308	-0.350877	1	0.8655	0.833333	0.14186	0.166667	1	0.7328	0.8	0.201009	0	1	fsiq	optic_nerve_abnormality	wbc_k_ul	rbc_m_ul	sn_hearing_loss	lvef_percent	total_protein_intake_percent_rda
866	1000	5	0.805182	0.133881	0.818182	0.121163	0.363636	1	0.607457	0.633333	0.241865	-0.222222	1	0.8235	0.833333	0.17722	0.166667	1	0.7832	0.8	0.185019	0.2	1	alt_u_l	wbc_k_ul	platelets_k_ul	sn_hearing_loss	incomplete_protein_percent_rda
3221	1000	5	0.805091	0.12627	0.818182	0.114157	0.272727	1	0.603689	0.633333	0.233273	-0.466667	1	0.849667	0.833333	0.159975	0.333333	1	0.7516	0.8	0.212091	0	1	fsiq	optic_nerve_abnormality	rbc_m_ul	lvef_percent	ht_z_score
222	1000	6	0.805	0.127378	0.818182	0.117468	0.272727	1	0.60548	0.633333	0.237832	-0.466667	1	0.832167	0.833333	0.163462	0.333333	1	0.7724	0.8	0.198992	0	1	rbc_m_ul	platelets_k_ul	lvef_percent	cysc_egfr	ht_z_score	incomplete_protein_percent_rda
3775	1000	9	0.805	0.125018	0.818182	0.110201	0.454545	1	0.607371	0.633333	0.221766	-0.137931	1	0.814167	0.833333	0.166063	0.166667	1	0.794	0.8	0.186115	0.2	1	fsiq	optic_nerve_abnormality	alt_u_l	rbc_m_ul	sn_hearing_loss	lvef_percent	cysc_egfr	ht_z_score	total_protein_intake_percent_rda
1809	1000	4	0.804909	0.125006	0.818182	0.110452	0.363636	1	0.611093	0.633333	0.219104	-0.222222	1	0.7745	0.833333	0.158754	0.166667	1	0.8414	0.8	0.148148	0.2	1	optic_nerve_abnormality	alt_u_l	wbc_k_ul	lvef_percent
1832	1000	7	0.804818	0.122525	0.818182	0.107903	0.363636	1	0.606557	0.633333	0.218089	-0.305085	1	0.812667	0.833333	0.153973	0.166667	1	0.7954	0.8	0.191352	0	1	optic_nerve_abnormality	alt_u_l	wbc_k_ul	sn_hearing_loss	ht_z_score	total_protein_intake_percent_rda	incomplete_protein_percent_rda
2393	1000	5	0.804727	0.116467	0.818182	0.100467	0.363636	1	0.599473	0.62069	0.207663	-0.222222	1	0.8895	0.833333	0.128455	0.166667	1	0.703	0.8	0.19086	0	1	fsiq	wbc_k_ul	platelets_k_ul	lvef_percent	cysc_egfr
3468	1000	7	0.804727	0.122114	0.818182	0.106851	0.363636	1	0.599936	0.62069	0.220346	-0.305085	1	0.878	0.833333	0.143267	0.166667	1	0.7168	0.8	0.217267	0	1	fsiq	optic_nerve_abnormality	wbc_k_ul	rbc_m_ul	cysc_egfr	total_protein_intake_percent_rda	incomplete_protein_percent_rda
4096	1000	12	0.804454	0.122087	0.818182	0.106078	0.454545	1	0.604345	0.633333	0.216125	-0.178571	1	0.826167	0.833333	0.149067	0.333333	1	0.7784	0.8	0.198325	0	1	fsiq	optic_nerve_abnormality	alt_u_l	wbc_k_ul	rbc_m_ul	platelets_k_ul	sn_hearing_loss	lvef_percent	cysc_egfr	ht_z_score	total_protein_intake_percent_rda	incomplete_protein_percent_rda
457	1000	4	0.804454	0.127332	0.818182	0.113391	0.363636	1	0.605687	0.633333	0.228922	-0.305085	1	0.8175	0.833333	0.164904	0	1	0.7888	0.8	0.19368	0.2	1	wbc_k_ul	rbc_m_ul	platelets_k_ul	cysc_egfr
543	1000	5	0.804454	0.124771	0.818182	0.109984	0.363636	1	0.609661	0.633333	0.218849	-0.350877	1	0.7805	0.833333	0.171072	0.166667	1	0.8332	0.8	0.164087	0	1	alt_u_l	lvef_percent	cysc_egfr	ht_z_score	total_protein_intake_percent_rda
2384	1000	7	0.804273	0.127301	0.818182	0.11293	0.363636	1	0.600382	0.633333	0.233426	-0.305085	1	0.858833	0.833333	0.136856	0.333333	1	0.7388	0.8	0.21666	0	1	fsiq	wbc_k_ul	platelets_k_ul	cysc_egfr	ht_z_score	total_protein_intake_percent_rda	incomplete_protein_percent_rda
3645	1000	7	0.804273	0.11771	0.727273	0.0995357	0.363636	1	0.610241	0.459016	0.198395	-0.222222	1	0.753667	0.833333	0.110549	0.166667	1	0.865	0.8	0.140266	0.2	1	fsiq	optic_nerve_abnormality	alt_u_l	sn_hearing_loss	lvef_percent	cysc_egfr	ht_z_score
1811	1000	5	0.804091	0.125109	0.818182	0.109031	0.454545	1	0.6087	0.633333	0.216242	-0.0645161	1	0.781667	0.833333	0.159061	0.166667	1	0.831	0.8	0.153566	0.2	1	optic_nerve_abnormality	alt_u_l	wbc_k_ul	lvef_percent	total_protein_intake_percent_rda
2329	1000	4	0.804091	0.119847	0.818182	0.103344	0.363636	1	0.598381	0.62069	0.213013	-0.350877	1	0.887833	0.833333	0.135681	0.333333	1	0.7036	0.8	0.193143	0	1	fsiq	wbc_k_ul	lvef_percent	cysc_egfr
1759	1000	8	0.804	0.116416	0.818182	0.0984524	0.363636	1	0.606603	0.633333	0.19592	-0.222222	1	0.803333	0.833333	0.161636	0.166667	1	0.8048	0.8	0.164207	0.2	1	optic_nerve_abnormality	alt_u_l	rbc_m_ul	platelets_k_ul	lvef_percent	cysc_egfr	ht_z_score	total_protein_intake_percent_rda
837	1000	4	0.803909	0.130631	0.818182	0.118043	0.181818	1	0.600867	0.633333	0.240843	-0.571429	1	0.855	0.833333	0.1522	0	1	0.7426	0.8	0.202747	0	1	alt_u_l	wbc_k_ul	platelets_k_ul	ht_z_score
1826	1000	5	0.803818	0.121705	0.818182	0.10454	0.363636	1	0.608181	0.633333	0.208546	-0.262295	1	0.7755	0.833333	0.162065	0.333333	1	0.8378	0.8	0.173208	0.4	1	optic_nerve_abnormality	alt_u_l	wbc_k_ul	sn_hearing_loss	incomplete_protein_percent_rda
231	1000	5	0.803818	0.118595	0.818182	0.100752	0.454545	1	0.60765	0.633333	0.201278	-0.1	1	0.782167	0.833333	0.15931	0.333333	1	0.8298	0.8	0.17012	0.2	1	rbc_m_ul	platelets_k_ul	sn_hearing_loss	ht_z_score	total_protein_intake_percent_rda
2387	1000	5	0.803727	0.120202	0.818182	0.102328	0.545454	1	0.597021	0.62069	0.210713	0	1	0.897333	1	0.134288	0.333333	1	0.6914	0.6	0.186228	0	1	fsiq	wbc_k_ul	platelets_k_ul	lvef_percent	total_protein_intake_percent_rda
398	1000	5	0.803727	0.115806	0.818182	0.096417	0.363636	1	0.602091	0.633333	0.195972	-0.222222	1	0.841	0.833333	0.139701	0.166667	1	0.759	0.8	0.175242	0.2	1	wbc_k_ul	rbc_m_ul	cysc_egfr	ht_z_score	incomplete_protein_percent_rda
2515	1000	6	0.803636	0.116528	0.818182	0.0976396	0.454545	1	0.598086	0.62069	0.203382	-0.137931	1	0.869	0.833333	0.133421	0.333333	1	0.7252	0.8	0.216453	0	1	fsiq	wbc_k_ul	rbc_m_ul	platelets_k_ul	lvef_percent	total_protein_intake_percent_rda
3271	1000	6	0.803636	0.116135	0.818182	0.0985672	0.363636	1	0.601892	0.633333	0.201062	-0.262295	1	0.837	0.833333	0.140062	0.166667	1	0.7636	0.8	0.18566	0	1	fsiq	optic_nerve_abnormality	rbc_m_ul	platelets_k_ul	ht_z_score	total_protein_intake_percent_rda
1696	1000	8	0.803454	0.124799	0.818182	0.108909	0.363636	1	0.604759	0.633333	0.219158	-0.305085	1	0.8045	0.833333	0.157053	0.166667	1	0.8022	0.8	0.181516	0	1	optic_nerve_abnormality	alt_u_l	rbc_m_ul	lvef_percent	cysc_egfr	ht_z_score	total_protein_intake_percent_rda	incomplete_protein_percent_rda
886	1000	7	0.803454	0.125696	0.818182	0.109892	0.363636	1	0.602885	0.633333	0.222769	-0.262295	1	0.821833	0.833333	0.152669	0.166667	1	0.7814	0.8	0.193627	0.2	1	alt_u_l	wbc_k_ul	platelets_k_ul	sn_hearing_loss	lvef_percent	ht_z_score	incomplete_protein_percent_rda
223	1000	6	0.803364	0.126357	0.818182	0.111783	0.363636	1	0.605835	0.633333	0.224418	-0.350877	1	0.7925	0.833333	0.166998	0	1	0.8164	0.8	0.18156	0	1	rbc_m_ul	platelets_k_ul	lvef_percent	cysc_egfr	ht_z_score	total_protein_intake_percent_rda
3306	1000	7	0.803364	0.136167	0.818182	0.122786	0.363636	1	0.599495	0.633333	0.248273	-0.262295	1	0.866667	0.833333	0.166917	0	1	0.7274	0.8	0.19557	0	1	fsiq	optic_nerve_abnormality	rbc_m_ul	platelets_k_ul	sn_hearing_loss	cysc_egfr	incomplete_protein_percent_rda
2252	1000	6	0.803273	0.119134	0.818182	0.10059	0.363636	1	0.597388	0.633333	0.208615	-0.350877	1	0.8755	0.833333	0.130128	0.333333	1	0.7166	0.8	0.196578	0	1	fsiq	rbc_m_ul	platelets_k_ul	cysc_egfr	total_protein_intake_percent_rda	incomplete_protein_percent_rda
2532	1000	7	0.803273	0.124913	0.818182	0.108884	0.363636	1	0.597949	0.633333	0.224465	-0.222222	1	0.8655	0.833333	0.138689	0.166667	1	0.7286	0.8	0.211534	0	1	fsiq	wbc_k_ul	rbc_m_ul	platelets_k_ul	sn_hearing_loss	total_protein_intake_percent_rda	incomplete_protein_percent_rda
1726	1000	8	0.803182	0.130455	0.818182	0.116186	0.363636	1	0.605163	0.633333	0.23226	-0.305085	1	0.801	0.833333	0.183907	0.166667	1	0.8058	0.8	0.188791	0	1	optic_nerve_abnormality	alt_u_l	rbc_m_ul	sn_hearing_loss	lvef_percent	cysc_egfr	ht_z_score	incomplete_protein_percent_rda
3245	1000	6	0.803	0.130874	0.818182	0.116873	0.363636	1	0.601821	0.633333	0.236898	-0.262295	1	0.823	0.833333	0.164919	0	1	0.779	0.8	0.205819	0	1	fsiq	optic_nerve_abnormality	rbc_m_ul	sn_hearing_loss	cysc_egfr	ht_z_score
3253	1000	6	0.803	0.122075	0.818182	0.105174	0.363636	1	0.603858	0.633333	0.212527	-0.305085	1	0.801667	0.833333	0.154629	0.166667	1	0.8046	0.8	0.184317	0	1	fsiq	optic_nerve_abnormality	rbc_m_ul	sn_hearing_loss	lvef_percent	ht_z_score
1857	1000	4	0.802818	0.124346	0.818182	0.107096	0.363636	1	0.606926	0.633333	0.212553	-0.222222	1	0.770167	0.833333	0.163497	0.166667	1	0.842	0.8	0.160068	0	1	optic_nerve_abnormality	alt_u_l	wbc_k_ul	platelets_k_ul
405	1000	4	0.802818	0.116253	0.818182	0.0961902	0.454545	1	0.603125	0.633333	0.193052	-0.1	1	0.811833	0.833333	0.150663	0.333333	1	0.792	0.8	0.164569	0.4	1	wbc_k_ul	rbc_m_ul	lvef_percent	ht_z_score
2183	1000	4	0.802727	0.117456	0.818182	0.0976693	0.363636	1	0.595684	0.633333	0.203925	-0.350877	1	0.876	0.833333	0.133448	0.333333	1	0.7148	0.8	0.21351	0	1	fsiq	rbc_m_ul	ht_z_score	total_protein_intake_percent_rda
2500	1000	6	0.802727	0.114991	0.818182	0.0943081	0.545454	1	0.596374	0.62069	0.194802	0.0350877	1	0.874167	0.833333	0.132246	0.333333	1	0.717	0.8	0.197357	0.2	1	fsiq	wbc_k_ul	rbc_m_ul	platelets_k_ul	total_protein_intake_percent_rda	incomplete_protein_percent_rda
3553	1000	6	0.802636	0.123798	0.818182	0.106295	0.454545	1	0.599334	0.62069	0.216822	-0.178571	1	0.842667	0.833333	0.15862	0.166667	1	0.7546	0.8	0.203618	0	1	fsiq	optic_nerve_abnormality	wbc_k_ul	rbc_m_ul	platelets_k_ul	sn_hearing_loss
1209	1000	5	0.802454	0.12971	0.818182	0.112911	0.363636	1	0.609918	0.645161	0.222524	-0.222222	1	0.724167	0.666667	0.166581	0.166667	1	0.8964	1	0.157009	0.2	1	optic_nerve_abnormality	rbc_m_ul	sn_hearing_loss	lvef_percent	cysc_egfr
462	1000	6	0.802454	0.120804	0.818182	0.103347	0.363636	1	0.600674	0.633333	0.209798	-0.350877	1	0.824167	0.833333	0.147078	0.166667	1	0.7764	0.8	0.185789	0	1	wbc_k_ul	rbc_m_ul	platelets_k_ul	cysc_egfr	ht_z_score	incomplete_protein_percent_rda
820	1000	6	0.802454	0.131011	0.818182	0.116942	0.272727	1	0.602578	0.633333	0.233969	-0.517241	1	0.812833	0.833333	0.17472	0	1	0.79	0.8	0.182684	0	1	alt_u_l	wbc_k_ul	sn_hearing_loss	lvef_percent	total_protein_intake_percent_rda	incomplete_protein_percent_rda
1245	1000	6	0.802364	0.123371	0.818182	0.108069	0.181818	1	0.60139	0.633333	0.215308	-0.571429	1	0.8255	0.833333	0.173034	0	1	0.7746	0.8	0.179072	0.2	1	optic_nerve_abnormality	rbc_m_ul	platelets_k_ul	lvef_percent	cysc_egfr	ht_z_score
159	1000	5	0.802273	0.124436	0.818182	0.106007	0.454545	1	0.599761	0.633333	0.215507	-0.1	1	0.828833	0.833333	0.168267	0.166667	1	0.7704	0.8	0.209876	0	1	rbc_m_ul	lvef_percent	cysc_egfr	ht_z_score	total_protein_intake_percent_rda
1812	1000	6	0.802273	0.132406	0.818182	0.117834	0.363636	1	0.603678	0.633333	0.235877	-0.305085	1	0.79	0.833333	0.154674	0.166667	1	0.817	0.8	0.172106	0.2	1	optic_nerve_abnormality	alt_u_l	wbc_k_ul	lvef_percent	total_protein_intake_percent_rda	incomplete_protein_percent_rda
1830	1000	6	0.802273	0.124606	0.818182	0.108017	0.363636	1	0.600397	0.633333	0.218551	-0.305085	1	0.821667	0.833333	0.161593	0	1	0.779	0.8	0.202287	0	1	optic_nerve_abnormality	alt_u_l	wbc_k_ul	sn_hearing_loss	ht_z_score	incomplete_protein_percent_rda
2193	1000	3	0.802273	0.117445	0.818182	0.0976386	0.272727	1	0.593954	0.62069	0.202585	-0.419355	1	0.892333	1	0.139581	0.166667	1	0.6942	0.8	0.201611	0	1	fsiq	rbc_m_ul	lvef_percent
2531	1000	6	0.802273	0.126379	0.818182	0.108323	0.363636	1	0.596025	0.633333	0.223244	-0.350877	1	0.865833	0.833333	0.142176	0.333333	1	0.726	0.8	0.208248	0	1	fsiq	wbc_k_ul	rbc_m_ul	platelets_k_ul	sn_hearing_loss	total_protein_intake_percent_rda
3206	1000	5	0.802273	0.127382	0.818182	0.111707	0.363636	1	0.594687	0.62069	0.229299	-0.262295	1	0.8835	1	0.144256	0.166667	1	0.7048	0.8	0.207123	0	1	fsiq	optic_nerve_abnormality	rbc_m_ul	ht_z_score	incomplete_protein_percent_rda
3294	1000	8	0.802273	0.132235	0.818182	0.116136	0.454545	1	0.598684	0.633333	0.235744	-0.178571	1	0.8445	0.833333	0.150492	0.166667	1	0.7516	0.8	0.188714	0	1	fsiq	optic_nerve_abnormality	rbc_m_ul	platelets_k_ul	lvef_percent	cysc_egfr	ht_z_score	incomplete_protein_percent_rda
2064	1000	5	0.802182	0.128699	0.818182	0.111434	0.363636	1	0.596416	0.633333	0.230611	-0.262295	1	0.850833	0.833333	0.134021	0.333333	1	0.7438	0.8	0.220114	0	1	fsiq	cysc_egfr	ht_z_score	total_protein_intake_percent_rda	incomplete_protein_percent_rda
[truncated: 2,542 more rows]

## Sheet: Clinical Variables + C3
Combination #	Simulation #	Sum of Comb	Mean Accuracy	Mean Acc Pvalue	Median Acc	SD Acc	Min Acc	Max Acc	Mean Kappa	Median Kappa	SD Kappa	Min Kappa	Max Kappa	Mean Sens	Median Sens	SD Sens	Min Sens	Max Sens	Mean Spec	Median Spec	SD Spec	Min Spec	Max Spec
[truncated: 8,178 more rows]
[truncated: 1 more columns]

[truncated: 2 more sheets: Clinical Variables + 2MC, Clinical Variables + 13C Ox]
